# Supplementary material for: CD4 and CD8 co-receptors modulate functional avidity of CD1b-restricted T cells
Source: Nat Commun. 2022 Jan 10;13:78. doi: 10.1038/s41467-021-27764-w (PMC8748927; doi:10.1038/s41467-021-27764-w)
Supplement: Supplementary file 4 — Source Data [file 41467_2021_27764_MOESM4_ESM.xlsx]

## Sheet: James_SupplementalFile1 (1)
	platewell	Antigen	PTID	wellcount.alpha	wellcount.pheno	Va	Ja	CDR3a	Va..clone.dominance	Va.counts	alt.Va	alt.Ja	alt.CDR3a	alt.Va..clone.dominance	alt.Va.counts	BCL6	CD4	CD8	CTLA4	EOMES	FOXP3	GATA3	GZMB	IFNG	IL10	IL12A	IL13	IL17A	IL2	MKI67	PDCD1	PRF1	RORC	RUNX1	RUNX3	TBET	TGFB1	TNF
1	/Users/seshadrilab/Desktop/NGS_TCRSeq/alpha-pheno/Demultiplex/alpha-pheno-Plate1A-Alpha01-joined.VDJ.H3.L3.CH1.dnaH3.fa	SGL	TB-1117	181	24599	NA	NA	NA	NA	NA	NA	NA	NA	NA	NA	0	0	0	1	0	1	0	0	0	0	0	0	0	0	0	0	1	1	0	1	0	0	0
2	/Users/seshadrilab/Desktop/NGS_TCRSeq/alpha-pheno/Demultiplex/alpha-pheno-Plate1A-Alpha02-joined.VDJ.H3.L3.CH1.dnaH3.fa	SGL	TB-1117	11641	23943	TRAV12-1	TRAJ6	CVVITGGSYIPTF	0.728	8474	TRAV4	TRAJ8	NA	0.196	2289	0	0	0	0	1	0	0	1	0	0	0	0	0	0	0	0	1	1	1	1	1	1	0
3	/Users/seshadrilab/Desktop/NGS_TCRSeq/alpha-pheno/Demultiplex/alpha-pheno-Plate1A-Alpha03-joined.VDJ.H3.L3.CH1.dnaH3.fa	SGL	TB-1117	12593	22859	mTRDV2-2	TRAJ26	CAYRSANNYGQNFVF	0.915	11530	NA	NA	NA	NA	NA	0	0	0	1	0	1	1	0	0	0	0	0	0	0	1	0	0	1	0	1	0	1	0
4	/Users/seshadrilab/Desktop/NGS_TCRSeq/alpha-pheno/Demultiplex/alpha-pheno-Plate1A-Alpha04-joined.VDJ.H3.L3.CH1.dnaH3.fa	SGL	TB-1117	98	25057	NA	NA	NA	NA	NA	NA	NA	NA	NA	NA	0	0	0	0	0	0	0	0	0	0	0	0	0	0	0	0	0	1	0	1	1	0	0
5	/Users/seshadrilab/Desktop/NGS_TCRSeq/alpha-pheno/Demultiplex/alpha-pheno-Plate1A-Alpha05-joined.VDJ.H3.L3.CH1.dnaH3.fa	SGL	TB-1117	9584	21279	TRAV9-1	TRAJ49	CARGDTGNQFYF	0.913	8750	NA	NA	NA	NA	NA	0	1	0	0	0	0	0	0	0	0	0	0	0	0	0	0	0	0	1	0	1	1	0
6	/Users/seshadrilab/Desktop/NGS_TCRSeq/alpha-pheno/Demultiplex/alpha-pheno-Plate1A-Alpha06-joined.VDJ.H3.L3.CH1.dnaH3.fa	SGL	TB-1117	52	23818	NA	NA	NA	NA	NA	NA	NA	NA	NA	NA	0	0	0	1	0	0	0	0	0	0	0	0	0	0	0	0	0	1	0	0	0	1	0
7	/Users/seshadrilab/Desktop/NGS_TCRSeq/alpha-pheno/Demultiplex/alpha-pheno-Plate1A-Alpha07-joined.VDJ.H3.L3.CH1.dnaH3.fa	SGL	TB-1117	8373	21688	mTRAV14D-1	TRAJ28	CAATGFGAGSYQLTF	0.91	7624	NA	NA	NA	NA	NA	0	0	0	0	1	0	1	0	0	0	0	0	0	0	0	0	1	1	1	1	1	1	0
8	/Users/seshadrilab/Desktop/NGS_TCRSeq/alpha-pheno/Demultiplex/alpha-pheno-Plate1A-Alpha08-joined.VDJ.H3.L3.CH1.dnaH3.fa	SGL	TB-1117	9075	23839	TRAV8-4	TRAJ5	NA	0.882	8004	TRAV5	TRAJ9	CAETGGFKTIF	0.108	983	0	0	0	0	0	0	1	0	0	0	0	0	0	0	0	0	0	1	1	1	1	1	0
9	/Users/seshadrilab/Desktop/NGS_TCRSeq/alpha-pheno/Demultiplex/alpha-pheno-Plate1A-Alpha09-joined.VDJ.H3.L3.CH1.dnaH3.fa	SGL	TB-1117	11723	18362	TRAV1-2	TRAJ33	CAVLDSNYQLIW	0.728	8537	TRAV8-3	TRAJ6	NA	0.222	2605	0	0	0	0	0	0	0	0	0	0	0	0	0	0	0	0	1	1	0	1	1	1	0
10	/Users/seshadrilab/Desktop/NGS_TCRSeq/alpha-pheno/Demultiplex/alpha-pheno-Plate1A-Alpha10-joined.VDJ.H3.L3.CH1.dnaH3.fa	SGL	TB-1117	133	19908	NA	NA	NA	NA	NA	NA	NA	NA	NA	NA	0	0	0	0	0	0	0	0	0	0	0	0	0	0	0	0	0	1	1	0	0	0	0
11	/Users/seshadrilab/Desktop/NGS_TCRSeq/alpha-pheno/Demultiplex/alpha-pheno-Plate1A-Alpha11-joined.VDJ.H3.L3.CH1.dnaH3.fa	SGL	TB-1117	12123	18394	TRAV8-6	TRAJ34	CAVTTHNTDKLIF	0.817	9915	TRAV40	TRAJ57	NA	0.111	1357	0	0	0	0	0	0	1	0	0	0	0	0	0	0	0	0	0	0	1	1	0	1	1
12	/Users/seshadrilab/Desktop/NGS_TCRSeq/alpha-pheno/Demultiplex/alpha-pheno-Plate1A-Alpha12-joined.VDJ.H3.L3.CH1.dnaH3.fa	SGL	TB-1117	12660	17446	TRAV8-4	TRAJ4	CAVRRQFSGGYNKLIF	0.753	9535	TRAV1-1	TRAJ28	NA	0.174	2210	0	0	0	0	0	0	1	0	1	0	0	0	0	0	0	0	1	0	1	0	1	1	1
13	/Users/seshadrilab/Desktop/NGS_TCRSeq/alpha-pheno/Demultiplex/alpha-pheno-Plate1B-Alpha01-joined.VDJ.H3.L3.CH1.dnaH3.fa	SGL	TB-1117	13383	14804	TRAV8-3	TRAJ29	CAVGSASGNTPLVF	0.922	12351	NA	NA	NA	NA	NA	0	0	0	1	0	0	1	0	0	0	0	0	0	0	0	0	0	1	1	1	1	1	1
14	/Users/seshadrilab/Desktop/NGS_TCRSeq/alpha-pheno/Demultiplex/alpha-pheno-Plate1B-Alpha02-joined.VDJ.H3.L3.CH1.dnaH3.fa	SGL	TB-1117	4914	14803	TRAV4	TRAJ32	CLVGRPNGGATNKLIF	0.912	4485	NA	NA	NA	NA	NA	0	0	0	1	0	0	0	0	0	0	0	0	0	0	0	0	1	1	1	1	1	1	0
15	/Users/seshadrilab/Desktop/NGS_TCRSeq/alpha-pheno/Demultiplex/alpha-pheno-Plate1B-Alpha03-joined.VDJ.H3.L3.CH1.dnaH3.fa	SGL	TB-1117	12069	14163	mTRAV14D-1	TRAJ48	CAASIGNFGNEKLTF	0.894	10796	NA	NA	NA	NA	NA	0	0	1	1	1	1	1	0	1	0	0	0	0	0	0	0	1	0	1	1	1	1	0
16	/Users/seshadrilab/Desktop/NGS_TCRSeq/alpha-pheno/Demultiplex/alpha-pheno-Plate1B-Alpha04-joined.VDJ.H3.L3.CH1.dnaH3.fa	SGL	TB-1117	13459	15755	TRAV21	TRAJ40	NA	0.941	12675	NA	NA	NA	NA	NA	0	0	0	0	1	0	1	0	0	0	0	0	0	0	0	0	0	0	1	1	0	1	0
17	/Users/seshadrilab/Desktop/NGS_TCRSeq/alpha-pheno/Demultiplex/alpha-pheno-Plate1B-Alpha05-joined.VDJ.H3.L3.CH1.dnaH3.fa	SGL	TB-1117	14120	20205	mTRAV14D-1	TRAJ28	CAATGFGAGSYQLTF	0.912	12881	NA	NA	NA	NA	NA	0	0	1	1	0	0	1	0	0	0	0	0	0	0	0	1	1	0	1	1	1	1	0
18	/Users/seshadrilab/Desktop/NGS_TCRSeq/alpha-pheno/Demultiplex/alpha-pheno-Plate1B-Alpha06-joined.VDJ.H3.L3.CH1.dnaH3.fa	SGL	TB-1117	15356	23437	TRAV8-3	TRAJ29	CAVGSASGNTPLVF	0.885	13599	NA	NA	NA	NA	NA	0	0	0	0	1	0	1	0	1	0	0	0	0	0	0	0	0	1	1	1	0	1	0
19	/Users/seshadrilab/Desktop/NGS_TCRSeq/alpha-pheno/Demultiplex/alpha-pheno-Plate1B-Alpha07-joined.VDJ.H3.L3.CH1.dnaH3.fa	SGL	TB-1117	15751	23675	TRAV26-1	TRAJ52	CTLRGAGGTSYGKLTF	0.906	14283	NA	NA	NA	NA	NA	0	1	0	1	0	0	0	0	0	0	0	0	0	0	0	0	0	1	0	1	0	1	0
20	/Users/seshadrilab/Desktop/NGS_TCRSeq/alpha-pheno/Demultiplex/alpha-pheno-Plate1B-Alpha08-joined.VDJ.H3.L3.CH1.dnaH3.fa	SGL	TB-1117	334	23352	NA	NA	NA	NA	NA	NA	NA	NA	NA	NA	1	0	1	0	0	0	0	0	0	0	0	0	0	0	0	0	1	1	1	1	1	1	0
21	/Users/seshadrilab/Desktop/NGS_TCRSeq/alpha-pheno/Demultiplex/alpha-pheno-Plate1B-Alpha09-joined.VDJ.H3.L3.CH1.dnaH3.fa	SGL	TB-1117	11021	24143	TRAV17	TRAJ3	CATDDDSSASKIIF	0.918	10127	NA	NA	NA	NA	NA	0	0	1	0	1	0	0	1	1	0	0	0	0	0	0	0	1	1	1	0	1	1	0
22	/Users/seshadrilab/Desktop/NGS_TCRSeq/alpha-pheno/Demultiplex/alpha-pheno-Plate1B-Alpha10-joined.VDJ.H3.L3.CH1.dnaH3.fa	SGL	TB-1117	11027	27123	TRAV4	TRAJ34	CLVGANTDKLIF	0.914	10079	NA	NA	NA	NA	NA	0	0	0	1	0	1	0	0	0	0	0	0	0	0	0	0	0	1	0	0	0	1	0
23	/Users/seshadrilab/Desktop/NGS_TCRSeq/alpha-pheno/Demultiplex/alpha-pheno-Plate1B-Alpha11-joined.VDJ.H3.L3.CH1.dnaH3.fa	SGL	TB-1117	11729	23618	TRAV29/DV5	TRAJ49	CAALLTGNQFYF	0.819	8951	TRAV29/DV5	TRAJ43	NA	0.132	1446	0	0	0	0	1	0	1	0	0	0	0	0	0	0	0	0	0	1	1	0	1	1	1
24	/Users/seshadrilab/Desktop/NGS_TCRSeq/alpha-pheno/Demultiplex/alpha-pheno-Plate1B-Alpha12-joined.VDJ.H3.L3.CH1.dnaH3.fa	SGL	TB-1117	11797	24414	TRAV13-2	TRAJ16	NA	0.992	11708	NA	NA	NA	NA	NA	0	0	0	0	0	0	1	0	0	0	0	0	0	0	0	0	1	0	1	0	0	1	0
25	/Users/seshadrilab/Desktop/NGS_TCRSeq/alpha-pheno/Demultiplex/alpha-pheno-Plate1C-Alpha01-joined.VDJ.H3.L3.CH1.dnaH3.fa	SGL	TB-1117	12126	18471	NA	TRAJ18 61 0	NA	0.822	9969	NA	NA	NA	NA	NA	0	0	0	0	0	0	1	1	0	0	0	0	0	0	0	1	1	1	1	1	1	1	1
26	/Users/seshadrilab/Desktop/NGS_TCRSeq/alpha-pheno/Demultiplex/alpha-pheno-Plate1C-Alpha02-joined.VDJ.H3.L3.CH1.dnaH3.fa	SGL	TB-1117	13172	22422	TRAV19	TRAJ8	CALSEAGFQKLVF	0.931	12270	NA	NA	NA	NA	NA	1	0	0	0	0	0	1	0	1	0	0	0	0	0	0	0	1	1	1	1	1	1	0
27	/Users/seshadrilab/Desktop/NGS_TCRSeq/alpha-pheno/Demultiplex/alpha-pheno-Plate1C-Alpha03-joined.VDJ.H3.L3.CH1.dnaH3.fa	SGL	TB-1117	11624	25281	TRAV8-6	TRAJ22	CAVSGISSGSARQLTF	0.804	9345	TRAV29/DV5	TRAJ29	NA	0.101	1180	0	0	0	0	0	0	0	0	0	0	0	0	0	0	0	0	0	0	0	1	0	1	0
28	/Users/seshadrilab/Desktop/NGS_TCRSeq/alpha-pheno/Demultiplex/alpha-pheno-Plate1C-Alpha04-joined.VDJ.H3.L3.CH1.dnaH3.fa	SGL	TB-1117	10763	21464	TRAV24	TRAJ49	CAFPVNTGNQFYF	0.857	9224	NA	NA	NA	NA	NA	0	1	0	1	0	1	1	0	0	0	0	0	0	0	0	0	1	1	1	1	0	1	0
29	/Users/seshadrilab/Desktop/NGS_TCRSeq/alpha-pheno/Demultiplex/alpha-pheno-Plate1C-Alpha05-joined.VDJ.H3.L3.CH1.dnaH3.fa	SGL	TB-1117	11965	25064	mTRDV2-2	TRAJ53	CASFSGGSNYKLTF	0.619	7404	TRAV41	TRAJ33	CAVKDSNYQLIW	0.265	3181	0	1	0	1	0	0	0	0	0	0	0	0	0	0	0	0	0	0	0	1	0	1	0
30	/Users/seshadrilab/Desktop/NGS_TCRSeq/alpha-pheno/Demultiplex/alpha-pheno-Plate1C-Alpha06-joined.VDJ.H3.L3.CH1.dnaH3.fa	SGL	TB-1117	11797	24025	NA	TRAJ27 57 0	CAMRETTYTNAGKSTF	0.43	5075	TRAV10	TRAJ6	CVVIGASGGSYIPTF	0.37	4368	0	0	0	1	1	0	1	1	1	0	0	0	0	0	0	0	1	1	1	1	1	1	1
31	/Users/seshadrilab/Desktop/NGS_TCRSeq/alpha-pheno/Demultiplex/alpha-pheno-Plate1C-Alpha07-joined.VDJ.H3.L3.CH1.dnaH3.fa	SGL	TB-1117	11829	24515	TRAV8-6	TRAJ21	CAVSVYNFNKFYF	0.916	10843	NA	NA	NA	NA	NA	0	0	1	0	1	0	1	0	0	0	0	0	0	0	0	0	0	0	1	1	1	1	1
32	/Users/seshadrilab/Desktop/NGS_TCRSeq/alpha-pheno/Demultiplex/alpha-pheno-Plate1C-Alpha08-joined.VDJ.H3.L3.CH1.dnaH3.fa	SGL	TB-1117	11587	25211	TRAV12-3	TRAJ34	CAMSAQNTDKLIF	0.638	7400	TRAV3	TRAJ31	NA	0.22	2554	0	0	0	1	0	1	1	0	0	0	0	0	0	0	0	0	0	1	1	1	0	1	0
33	/Users/seshadrilab/Desktop/NGS_TCRSeq/alpha-pheno/Demultiplex/alpha-pheno-Plate1C-Alpha09-joined.VDJ.H3.L3.CH1.dnaH3.fa	SGL	TB-1117	12245	21024	TRAV17	TRAJ53	CATVGGSNYKLTF	0.9	11021	NA	NA	NA	NA	NA	1	1	0	1	0	1	1	0	0	0	0	0	0	0	1	0	0	0	1	1	0	1	0
34	/Users/seshadrilab/Desktop/NGS_TCRSeq/alpha-pheno/Demultiplex/alpha-pheno-Plate1C-Alpha10-joined.VDJ.H3.L3.CH1.dnaH3.fa	SGL	TB-1117	12666	24081	TRAV19	TRAJ41	CALSEAGSNSGYELNF	0.535	6779	TRAV10	TRAJ45	NA	0.398	5048	0	0	0	0	0	0	1	0	0	0	0	0	0	0	0	0	0	0	1	1	0	1	0
35	/Users/seshadrilab/Desktop/NGS_TCRSeq/alpha-pheno/Demultiplex/alpha-pheno-Plate1C-Alpha11-joined.VDJ.H3.L3.CH1.dnaH3.fa	SGL	TB-1117	11647	22255	TRAV3	TRAJ3	CAVRSQYSSASKIIF	0.88	10260	NA	NA	NA	NA	NA	0	0	0	0	0	1	1	0	0	0	0	0	0	0	0	0	0	1	0	1	0	1	0
36	/Users/seshadrilab/Desktop/NGS_TCRSeq/alpha-pheno/Demultiplex/alpha-pheno-Plate1C-Alpha12-joined.VDJ.H3.L3.CH1.dnaH3.fa	SGL	TB-1117	12683	20054	TRAV12-3	TRAJ11	CAMSSGYSTLTF	0.872	11057	NA	NA	NA	NA	NA	0	0	1	1	0	0	0	0	1	0	0	0	0	0	0	0	1	1	1	1	1	1	1
37	/Users/seshadrilab/Desktop/NGS_TCRSeq/alpha-pheno/Demultiplex/alpha-pheno-Plate1D-Alpha01-joined.VDJ.H3.L3.CH1.dnaH3.fa	SGL	TB-1117	11323	21119	NA	TRAJ34 52 0	CAVQAGNTDKLIF	0.386	4364	TRAV12-2	TRAJ39	NA	0.195	2206	0	0	0	0	0	1	0	0	0	0	0	0	0	0	0	0	0	0	1	0	0	1	0
38	/Users/seshadrilab/Desktop/NGS_TCRSeq/alpha-pheno/Demultiplex/alpha-pheno-Plate1D-Alpha02-joined.VDJ.H3.L3.CH1.dnaH3.fa	SGL	TB-1117	12608	20766	TRAV13-1	TRAJ3	CAARDSSASKIIF	0.694	8756	TRAV8-1	TRAJ22	NA	0.247	3123	0	1	0	0	0	0	0	0	0	0	0	0	0	0	0	0	0	0	1	0	0	0	0
39	/Users/seshadrilab/Desktop/NGS_TCRSeq/alpha-pheno/Demultiplex/alpha-pheno-Plate1D-Alpha03-joined.VDJ.H3.L3.CH1.dnaH3.fa	SGL	TB-1117	14530	20184	TRAV19	TRAJ38	CALSGRRAGNNRKLIW	0.734	6675	TRAV13-1	TRAJ39	CAARGAGNMLTF	0.188	1709	0	1	0	1	0	1	1	0	0	0	0	0	0	0	0	0	0	1	1	0	0	1	0
40	/Users/seshadrilab/Desktop/NGS_TCRSeq/alpha-pheno/Demultiplex/alpha-pheno-Plate1D-Alpha04-joined.VDJ.H3.L3.CH1.dnaH3.fa	SGL	TB-1117	13924	21128	TRAV12-1	TRAJ9	CVVEFGGFKTIF	0.836	11645	NA	NA	NA	NA	NA	0	0	0	1	0	1	1	0	0	0	0	0	0	0	0	0	0	1	1	1	0	1	0
41	/Users/seshadrilab/Desktop/NGS_TCRSeq/alpha-pheno/Demultiplex/alpha-pheno-Plate1D-Alpha05-joined.VDJ.H3.L3.CH1.dnaH3.fa	SGL	TB-1117	8404	22342	NA	TRAJ16 56 1	NA	0.709	5959	TRAV13-1	TRAJ44	NA	0.164	1382	0	0	0	1	0	1	1	0	0	0	0	0	0	0	0	0	0	1	0	0	0	1	0
42	/Users/seshadrilab/Desktop/NGS_TCRSeq/alpha-pheno/Demultiplex/alpha-pheno-Plate1D-Alpha06-joined.VDJ.H3.L3.CH1.dnaH3.fa	SGL	TB-1117	9777	23807	TRAV4	TRAJ26	CLVGRSYGQNFVF	0.921	9004	NA	NA	NA	NA	NA	0	0	0	0	1	0	0	0	0	0	0	0	0	0	0	0	1	1	1	1	1	1	1
43	/Users/seshadrilab/Desktop/NGS_TCRSeq/alpha-pheno/Demultiplex/alpha-pheno-Plate1D-Alpha07-joined.VDJ.H3.L3.CH1.dnaH3.fa	SGL	TB-1117	10408	21792	TRAV21	TRAJ30	NA	0.819	8525	TRAV13-2	TRAJ49	CAESLDTGNQFYF	0.166	1732	0	0	1	1	0	0	1	0	0	0	0	1	0	0	1	0	1	0	1	1	1	1	0
44	/Users/seshadrilab/Desktop/NGS_TCRSeq/alpha-pheno/Demultiplex/alpha-pheno-Plate1D-Alpha08-joined.VDJ.H3.L3.CH1.dnaH3.fa	SGL	TB-1117	9833	24346	TRAV3	TRAJ30	CAVRGSDDKIIF	0.878	8637	NA	NA	NA	NA	NA	0	0	0	1	0	1	1	0	0	0	0	0	0	0	0	0	0	1	0	1	0	1	0
45	/Users/seshadrilab/Desktop/NGS_TCRSeq/alpha-pheno/Demultiplex/alpha-pheno-Plate1D-Alpha09-joined.VDJ.H3.L3.CH1.dnaH3.fa	SGL	TB-1117	11344	22703	TRAV12-2	TRAJ16	NA	0.989	11219	NA	NA	NA	NA	NA	0	0	1	0	1	0	1	0	0	0	0	0	0	0	0	0	1	0	1	1	1	1	0
46	/Users/seshadrilab/Desktop/NGS_TCRSeq/alpha-pheno/Demultiplex/alpha-pheno-Plate1D-Alpha10-joined.VDJ.H3.L3.CH1.dnaH3.fa	SGL	TB-1117	12044	25558	TRAV8-1	TRAJ10	CAERLTGGGNKLTF	0.48	5788	TRAV3	TRAJ6	CAVRDGRAGGSYIPTF	0.44	5307	0	0	0	1	0	1	1	0	0	0	0	0	0	0	0	1	0	1	0	1	0	1	0
47	/Users/seshadrilab/Desktop/NGS_TCRSeq/alpha-pheno/Demultiplex/alpha-pheno-Plate1D-Alpha11-joined.VDJ.H3.L3.CH1.dnaH3.fa	SGL	TB-1117	6081	23475	TRAV8-3	TRAJ7	CAVGAWGNNRLAF	0.573	3489	TRAV9-1	TRAJ20	NA	0.37	2250	0	0	0	1	0	0	0	0	0	0	0	0	0	0	0	0	0	1	1	1	0	1	0
48	/Users/seshadrilab/Desktop/NGS_TCRSeq/alpha-pheno/Demultiplex/alpha-pheno-Plate1D-Alpha12-joined.VDJ.H3.L3.CH1.dnaH3.fa	SGL	TB-1117	12980	22380	TRAV26-1	TRAJ39	CIVRVDAGNMLTF	0.905	11752	NA	NA	NA	NA	NA	0	0	0	1	0	1	1	0	0	0	0	0	0	0	0	0	0	0	1	0	0	1	0
49	/Users/seshadrilab/Desktop/NGS_TCRSeq/alpha-pheno/Demultiplex/alpha-pheno-Plate1E-Alpha01-joined.VDJ.H3.L3.CH1.dnaH3.fa	SGL	TB-1117	88	23501	NA	NA	NA	NA	NA	NA	NA	NA	NA	NA	0	0	0	1	0	1	0	0	0	0	0	0	0	0	0	0	0	0	0	1	0	1	1
50	/Users/seshadrilab/Desktop/NGS_TCRSeq/alpha-pheno/Demultiplex/alpha-pheno-Plate1E-Alpha02-joined.VDJ.H3.L3.CH1.dnaH3.fa	SGL	TB-1117	11923	23652	TRAV13-2	TRAJ54	CAEKGAQKLVF	0.93	11094	NA	NA	NA	NA	NA	0	0	0	1	0	1	1	0	0	0	0	0	0	0	0	0	0	0	1	1	0	1	0
51	/Users/seshadrilab/Desktop/NGS_TCRSeq/alpha-pheno/Demultiplex/alpha-pheno-Plate1E-Alpha03-joined.VDJ.H3.L3.CH1.dnaH3.fa	SGL	TB-1117	11046	22293	TRAV19	TRAJ33	CALGPFSDSNYQLIW	0.675	7462	TRAV13-1	TRAJ33	CAATLNYQLIW	0.24	2653	0	0	0	1	1	1	1	0	0	0	0	0	0	0	0	0	0	1	1	1	0	1	0
52	/Users/seshadrilab/Desktop/NGS_TCRSeq/alpha-pheno/Demultiplex/alpha-pheno-Plate1E-Alpha04-joined.VDJ.H3.L3.CH1.dnaH3.fa	SGL	TB-1117	11470	23486	mTRAV14D-1	TRAJ58	CAASGETSGSRLTF	0.905	10389	NA	NA	NA	NA	NA	0	0	1	0	0	0	1	0	0	0	0	0	0	0	0	0	0	0	1	1	1	1	0
53	/Users/seshadrilab/Desktop/NGS_TCRSeq/alpha-pheno/Demultiplex/alpha-pheno-Plate1E-Alpha05-joined.VDJ.H3.L3.CH1.dnaH3.fa	SGL	TB-1117	150	24993	NA	NA	NA	NA	NA	NA	NA	NA	NA	NA	0	0	0	0	0	0	0	0	0	0	0	0	0	0	0	0	0	0	1	1	0	1	0
54	/Users/seshadrilab/Desktop/NGS_TCRSeq/alpha-pheno/Demultiplex/alpha-pheno-Plate1E-Alpha06-joined.VDJ.H3.L3.CH1.dnaH3.fa	SGL	TB-1117	10605	23246	NA	TRAJ18 61 0	NA	0.79	8381	NA	TRAJ18 61 1	NA	0.105	1115	0	0	0	1	0	0	1	1	1	0	0	0	0	0	0	0	1	0	1	1	1	1	0
55	/Users/seshadrilab/Desktop/NGS_TCRSeq/alpha-pheno/Demultiplex/alpha-pheno-Plate1E-Alpha07-joined.VDJ.H3.L3.CH1.dnaH3.fa	SGL	TB-1117	9496	15687	mTRAV14D-1	TRAJ28	CAATGFGAGSYQLTF	0.885	8411	NA	NA	NA	NA	NA	0	1	0	0	1	0	1	0	1	0	0	0	0	0	0	0	1	0	1	1	1	1	0
56	/Users/seshadrilab/Desktop/NGS_TCRSeq/alpha-pheno/Demultiplex/alpha-pheno-Plate1E-Alpha08-joined.VDJ.H3.L3.CH1.dnaH3.fa	SGL	TB-1117	9610	22719	TRAV3	TRAJ42	CAVRTIYGGSQGNLIF	0.8	7692	TRAV29/DV5	TRAJ26	CAASANNYGQNFVF	0.117	1127	0	0	0	0	1	0	1	0	1	0	0	0	0	0	0	0	1	1	0	1	1	1	0
57	/Users/seshadrilab/Desktop/NGS_TCRSeq/alpha-pheno/Demultiplex/alpha-pheno-Plate1E-Alpha09-joined.VDJ.H3.L3.CH1.dnaH3.fa	SGL	TB-1117	11881	21204	TRAV26-2	TRAJ36	NA	0.516	6137	TRAV21	TRAJ34	CAVFYNTDKLIF	0.441	5243	0	0	1	1	0	1	1	0	0	0	0	0	0	0	0	0	0	1	1	1	0	1	1
58	/Users/seshadrilab/Desktop/NGS_TCRSeq/alpha-pheno/Demultiplex/alpha-pheno-Plate1E-Alpha10-joined.VDJ.H3.L3.CH1.dnaH3.fa	SGL	TB-1117	10502	22549	TRAV25	TRAJ36	CAGTPGANNLFF	0.672	7065	TRAV12-3	TRAJ40	NA	0.279	2930	0	1	0	0	0	0	0	0	0	0	0	0	0	0	0	0	0	0	1	1	0	1	0
59	/Users/seshadrilab/Desktop/NGS_TCRSeq/alpha-pheno/Demultiplex/alpha-pheno-Plate1E-Alpha11-joined.VDJ.H3.L3.CH1.dnaH3.fa	SGL	TB-1117	7823	21797	TRAV36/DV7	TRAJ18	CAGADRGSTLGRLYF	0.908	7045	NA	NA	NA	NA	NA	0	0	0	1	0	1	1	0	0	0	0	0	0	0	0	0	0	0	1	1	0	1	0
60	/Users/seshadrilab/Desktop/NGS_TCRSeq/alpha-pheno/Demultiplex/alpha-pheno-Plate1E-Alpha12-joined.VDJ.H3.L3.CH1.dnaH3.fa	SGL	TB-1117	8379	21591	TRAV36/DV7	TRAJ27	CAVERTNAGKSTF	0.925	7729	NA	NA	NA	NA	NA	0	1	0	0	0	0	1	0	0	0	0	0	0	0	0	0	0	1	1	1	0	1	0
61	/Users/seshadrilab/Desktop/NGS_TCRSeq/alpha-pheno/Demultiplex/alpha-pheno-Plate1F-Alpha01-joined.VDJ.H3.L3.CH1.dnaH3.fa	SGL	TB-1117	154	23056	NA	NA	NA	NA	NA	NA	NA	NA	NA	NA	0	0	0	1	0	0	1	0	0	0	0	0	0	0	0	0	0	1	0	1	0	1	0
62	/Users/seshadrilab/Desktop/NGS_TCRSeq/alpha-pheno/Demultiplex/alpha-pheno-Plate1F-Alpha02-joined.VDJ.H3.L3.CH1.dnaH3.fa	SGL	TB-1117	8615	20150	TRAV12-1	TRAJ9	CVVVNTGGFKTIF	0.81	6979	TRAV12-1	TRAJ4	NA	0.119	1029	0	0	0	0	0	0	1	0	0	0	0	0	0	0	0	0	0	1	1	1	0	1	0
63	/Users/seshadrilab/Desktop/NGS_TCRSeq/alpha-pheno/Demultiplex/alpha-pheno-Plate1F-Alpha03-joined.VDJ.H3.L3.CH1.dnaH3.fa	SGL	TB-1117	11151	23242	TRAV26-1	TRAJ17	CIVRGGIKAAGNKLTF	0.842	9386	NA	NA	NA	NA	NA	0	0	1	1	0	0	1	0	0	0	0	0	0	0	0	0	0	0	1	1	1	1	1
64	/Users/seshadrilab/Desktop/NGS_TCRSeq/alpha-pheno/Demultiplex/alpha-pheno-Plate1F-Alpha04-joined.VDJ.H3.L3.CH1.dnaH3.fa	SGL	TB-1117	11373	24089	TRAV12-1	TRAJ32	CVVNPTGGATNKLIF	0.485	5515	TRAV13-1	TRAJ5	NA	0.468	5325	0	0	0	0	0	0	0	0	0	0	0	0	0	0	0	0	0	1	0	1	0	1	0
65	/Users/seshadrilab/Desktop/NGS_TCRSeq/alpha-pheno/Demultiplex/alpha-pheno-Plate1F-Alpha05-joined.VDJ.H3.L3.CH1.dnaH3.fa	SGL	TB-1117	9886	20300	TRAV12-3	TRAJ11	CAMSSGYSTLTF	0.8	7908	TRAV13-1	TRAJ47	NA	0.141	1403	0	0	0	1	1	0	0	1	1	0	0	0	0	0	0	0	1	0	1	1	1	1	0
66	/Users/seshadrilab/Desktop/NGS_TCRSeq/alpha-pheno/Demultiplex/alpha-pheno-Plate1F-Alpha06-joined.VDJ.H3.L3.CH1.dnaH3.fa	SGL	TB-1117	10552	22177	TRAV13-1	TRAJ4	NA	0.836	8826	TRAV5	TRAJ37	CAEIPSGNTGKLIF	0.149	1577	1	0	0	1	1	0	0	0	0	0	0	0	0	0	0	0	0	1	0	1	1	1	0
67	/Users/seshadrilab/Desktop/NGS_TCRSeq/alpha-pheno/Demultiplex/alpha-pheno-Plate1F-Alpha07-joined.VDJ.H3.L3.CH1.dnaH3.fa	SGL	TB-1117	12169	21861	NA	TRAJ20 51 0	CAVQADDYKLSF	0.832	10130	NA	NA	NA	NA	NA	0	0	1	0	1	0	0	0	0	0	0	0	0	0	0	0	1	1	0	1	1	1	0
68	/Users/seshadrilab/Desktop/NGS_TCRSeq/alpha-pheno/Demultiplex/alpha-pheno-Plate1F-Alpha08-joined.VDJ.H3.L3.CH1.dnaH3.fa	SGL	TB-1117	11143	21697	TRAV8-4	TRAJ29	CAVRRRSGNTPLVF	0.694	7732	TRAV6	TRAJ28	NA	0.235	2626	0	0	0	1	0	0	1	0	0	0	0	0	0	0	0	0	0	1	1	0	0	1	0
69	/Users/seshadrilab/Desktop/NGS_TCRSeq/alpha-pheno/Demultiplex/alpha-pheno-Plate1F-Alpha09-joined.VDJ.H3.L3.CH1.dnaH3.fa	SGL	TB-1117	12580	22265	TRAV8-3	TRAJ40	CAVGTSGTYKYIF	0.763	9600	TRAV13-2	TRAJ24	CAENFTTDSWGKLQF	0.172	2166	0	0	0	1	0	1	1	0	0	0	0	0	0	0	0	0	0	1	1	1	0	1	0
70	/Users/seshadrilab/Desktop/NGS_TCRSeq/alpha-pheno/Demultiplex/alpha-pheno-Plate1F-Alpha10-joined.VDJ.H3.L3.CH1.dnaH3.fa	SGL	TB-1117	13099	23221	TRAV19	TRAJ8	CALSEAGFQKLVF	0.924	12103	NA	NA	NA	NA	NA	0	0	0	0	0	0	1	1	0	0	0	0	0	0	0	0	1	1	1	1	1	1	0
71	/Users/seshadrilab/Desktop/NGS_TCRSeq/alpha-pheno/Demultiplex/alpha-pheno-Plate1F-Alpha11-joined.VDJ.H3.L3.CH1.dnaH3.fa	SGL	TB-1117	12512	21174	TRAV9-1	TRAJ29	CALLPSGNTPLVF	0.688	8615	TRAV8-3	TRAJ16	NA	0.23	2882	0	0	0	1	0	1	1	0	0	0	0	0	0	0	0	0	0	0	1	1	0	1	0
72	/Users/seshadrilab/Desktop/NGS_TCRSeq/alpha-pheno/Demultiplex/alpha-pheno-Plate1F-Alpha12-joined.VDJ.H3.L3.CH1.dnaH3.fa	SGL	TB-1117	10956	20263	TRAV12-2	TRAJ16	NA	0.875	9584	NA	NA	NA	NA	NA	0	0	1	0	1	0	1	0	1	0	0	0	0	0	0	0	0	1	1	1	1	1	0
73	/Users/seshadrilab/Desktop/NGS_TCRSeq/alpha-pheno/Demultiplex/alpha-pheno-Plate1G-Alpha01-joined.VDJ.H3.L3.CH1.dnaH3.fa	SGL	TB-1117	12465	21017	TRAV16	TRAJ20	NA	0.568	7089	TRAV21	TRAJ11	CAVRAGGDSTLTF	0.351	4378	0	0	0	0	0	0	1	0	0	0	0	0	0	0	0	0	0	1	1	1	0	1	1
74	/Users/seshadrilab/Desktop/NGS_TCRSeq/alpha-pheno/Demultiplex/alpha-pheno-Plate1G-Alpha02-joined.VDJ.H3.L3.CH1.dnaH3.fa	SGL	TB-1117	12724	20054	mTRAV14D-1	TRAJ29	CAASDSGNTPLVF	0.885	11260	NA	NA	NA	NA	NA	0	0	1	0	1	0	1	1	0	0	0	0	0	0	0	0	1	0	1	1	1	1	1
75	/Users/seshadrilab/Desktop/NGS_TCRSeq/alpha-pheno/Demultiplex/alpha-pheno-Plate1G-Alpha03-joined.VDJ.H3.L3.CH1.dnaH3.fa	SGL	TB-1117	11430	20984	TRAV4	TRAJ39	NA	0.545	6229	TRAV35	TRAJ10	CAGHGSGGGNKLTF	0.404	4624	0	0	1	0	0	0	1	0	0	0	0	0	0	1	0	0	0	1	1	1	0	1	0
76	/Users/seshadrilab/Desktop/NGS_TCRSeq/alpha-pheno/Demultiplex/alpha-pheno-Plate1G-Alpha04-joined.VDJ.H3.L3.CH1.dnaH3.fa	SGL	TB-1117	11809	20427	TRAV26-2	TRAJ42	NA	0.826	9754	TRAV13-2	TRAJ24	CAENPPVEADSWGKLQF	0.151	1789	0	0	0	0	0	1	1	0	0	0	0	0	0	0	0	0	0	1	1	1	0	1	0
77	/Users/seshadrilab/Desktop/NGS_TCRSeq/alpha-pheno/Demultiplex/alpha-pheno-Plate1G-Alpha05-joined.VDJ.H3.L3.CH1.dnaH3.fa	SGL	TB-1117	9513	21157	TRAV17	TRAJ3	CATDDDSSASKIIF	0.925	8796	NA	NA	NA	NA	NA	0	0	0	0	0	0	1	1	0	0	0	0	0	0	0	0	1	0	1	1	1	1	1
78	/Users/seshadrilab/Desktop/NGS_TCRSeq/alpha-pheno/Demultiplex/alpha-pheno-Plate1G-Alpha06-joined.VDJ.H3.L3.CH1.dnaH3.fa	SGL	TB-1117	8928	22320	TRAV12-2	TRAJ40	CAVSADGAYKYIF	0.925	8263	NA	NA	NA	NA	NA	0	0	0	1	1	0	1	0	0	0	0	0	0	0	0	0	0	1	1	1	0	1	0
79	/Users/seshadrilab/Desktop/NGS_TCRSeq/alpha-pheno/Demultiplex/alpha-pheno-Plate1G-Alpha07-joined.VDJ.H3.L3.CH1.dnaH3.fa	SGL	TB-1117	9015	23622	TRAV8-4	TRAJ13	CAVSVPGGYQKVTF	0.809	7300	NA	TRAJ27 50 1	NA	0.111	1003	0	0	0	1	0	1	1	0	0	0	0	0	0	0	0	0	0	0	1	0	0	1	0
80	/Users/seshadrilab/Desktop/NGS_TCRSeq/alpha-pheno/Demultiplex/alpha-pheno-Plate1G-Alpha08-joined.VDJ.H3.L3.CH1.dnaH3.fa	SGL	TB-1117	9336	22123	TRAV12-2	TRAJ32	NA	0.688	6429	TRAV5	TRAJ26	CAVVYGQNFVF	0.287	2682	0	0	0	0	1	0	1	0	0	0	0	0	0	0	0	0	1	0	1	1	1	1	1
81	/Users/seshadrilab/Desktop/NGS_TCRSeq/alpha-pheno/Demultiplex/alpha-pheno-Plate1G-Alpha09-joined.VDJ.H3.L3.CH1.dnaH3.fa	SGL	TB-1117	11417	21826	TRAV9-1	TRAJ10	CALPTGGGNKLTF	0.585	6681	TRAV1-2	TRAJ13	CAVTAGGYQKVTF	0.34	3888	0	0	0	1	0	1	0	0	0	0	0	0	0	0	0	0	0	0	0	1	0	1	0
82	/Users/seshadrilab/Desktop/NGS_TCRSeq/alpha-pheno/Demultiplex/alpha-pheno-Plate1G-Alpha10-joined.VDJ.H3.L3.CH1.dnaH3.fa	Cell Line	TB-1117	288	22065	NA	NA	NA	NA	NA	NA	NA	NA	NA	NA	0	0	0	0	0	0	0	0	0	0	0	0	0	0	0	0	0	1	1	1	0	1	0
83	/Users/seshadrilab/Desktop/NGS_TCRSeq/alpha-pheno/Demultiplex/alpha-pheno-Plate1G-Alpha11-joined.VDJ.H3.L3.CH1.dnaH3.fa	Blank	TB-1117	132	18684	NA	NA	NA	NA	NA	NA	NA	NA	NA	NA	0	0	0	0	0	0	0	0	0	0	0	0	0	0	0	0	0	0	0	0	0	0	0
84	/Users/seshadrilab/Desktop/NGS_TCRSeq/alpha-pheno/Demultiplex/alpha-pheno-Plate1G-Alpha12-joined.VDJ.H3.L3.CH1.dnaH3.fa	Tet (-)	TB-1117	10086	21366	TRAV12-1	TRAJ20	CVVKLNDYKLSF	0.929	9369	NA	NA	NA	NA	NA	0	0	0	0	0	0	0	0	0	0	0	0	0	0	0	0	0	1	1	1	0	1	0
85	/Users/seshadrilab/Desktop/NGS_TCRSeq/alpha-pheno/Demultiplex/alpha-pheno-Plate1H-Alpha01-joined.VDJ.H3.L3.CH1.dnaH3.fa	Tet (-)	TB-1117	11807	24377	NA	TRAJ23 56 0	NA	0.468	5537	TRAV8-3	TRAJ20	CAVGSPTNDYKLSF	0.432	5105	0	0	0	0	0	0	0	0	0	0	1	0	0	0	0	0	0	1	1	0	0	1	0
86	/Users/seshadrilab/Desktop/NGS_TCRSeq/alpha-pheno/Demultiplex/alpha-pheno-Plate1H-Alpha02-joined.VDJ.H3.L3.CH1.dnaH3.fa	Tet (-)	TB-1117	9730	25583	TRAV36/DV7	TRAJ58	CAVEEGASGSRLTF	0.916	8907	NA	NA	NA	NA	NA	0	1	0	0	0	0	0	0	0	0	0	0	0	0	0	0	0	0	1	1	0	1	0
87	/Users/seshadrilab/Desktop/NGS_TCRSeq/alpha-pheno/Demultiplex/alpha-pheno-Plate1H-Alpha03-joined.VDJ.H3.L3.CH1.dnaH3.fa	Tet (-)	TB-1117	11340	26347	TRAV19	TRAJ3	CATYSSASKIIF	0.649	7368	TRAV12-3	TRAJ6	CAMSAPIRTGGSYIPTF	0.275	3118	0	1	0	0	0	0	0	0	0	0	0	0	0	0	0	0	0	0	1	1	0	1	0
88	/Users/seshadrilab/Desktop/NGS_TCRSeq/alpha-pheno/Demultiplex/alpha-pheno-Plate1H-Alpha04-joined.VDJ.H3.L3.CH1.dnaH3.fa	Tet (-)	TB-1117	11899	25434	TRAV27	TRAJ23	CVKSQGGKLIF	0.78	9290	TRAV8-6	TRAJ54	NA	0.162	1931	0	1	0	0	0	0	0	0	0	0	0	0	0	0	0	0	0	0	1	1	0	1	0
89	/Users/seshadrilab/Desktop/NGS_TCRSeq/alpha-pheno/Demultiplex/alpha-pheno-Plate1H-Alpha05-joined.VDJ.H3.L3.CH1.dnaH3.fa	Tet (-)	TB-1117	12789	21641	TRAV25	TRAJ26	CAGRDNYGQNFVF	0.514	6574	TRAV8-6	TRAJ24	CAVSGWPDSWGKLQF	0.397	5085	0	0	1	0	0	0	1	0	0	0	0	0	0	0	0	0	0	1	0	1	0	1	0
90	/Users/seshadrilab/Desktop/NGS_TCRSeq/alpha-pheno/Demultiplex/alpha-pheno-Plate1H-Alpha06-joined.VDJ.H3.L3.CH1.dnaH3.fa	Tet (-)	TB-1117	11780	23472	TRAV13-2	TRAJ29	CAENSGNTPLVF	0.927	10921	NA	NA	NA	NA	NA	0	0	0	0	0	0	0	0	0	0	0	0	0	0	0	0	0	1	1	1	0	1	0
91	/Users/seshadrilab/Desktop/NGS_TCRSeq/alpha-pheno/Demultiplex/alpha-pheno-Plate1H-Alpha07-joined.VDJ.H3.L3.CH1.dnaH3.fa	Tet (-)	TB-1117	13104	22021	TRAV25	TRAJ23	NA	0.496	6508	TRAV9-1	TRAJ42	CALSVSGGSQGNLIF	0.461	6043	0	0	0	1	0	1	1	0	0	0	0	0	0	0	0	0	0	1	1	1	0	1	0
92	/Users/seshadrilab/Desktop/NGS_TCRSeq/alpha-pheno/Demultiplex/alpha-pheno-Plate1H-Alpha08-joined.VDJ.H3.L3.CH1.dnaH3.fa	Tet (-)	TB-1117	13710	23414	TRAV26-1	TRAJ8	CIVRPANTGFQKLVF	0.914	12540	NA	NA	NA	NA	NA	0	0	0	0	0	0	1	0	0	0	0	0	0	0	0	0	0	1	1	0	0	1	0
93	/Users/seshadrilab/Desktop/NGS_TCRSeq/alpha-pheno/Demultiplex/alpha-pheno-Plate1H-Alpha09-joined.VDJ.H3.L3.CH1.dnaH3.fa	Tet (-)	TB-1117	10008	22585	mTRAV14D-1	TRAJ54	CAVAYPQGAQKLVF	0.663	6636	TRAV12-2	TRAJ52	NA	0.275	2756	0	0	0	0	0	0	0	0	0	0	0	0	0	0	0	0	0	0	1	1	0	1	0
94	/Users/seshadrilab/Desktop/NGS_TCRSeq/alpha-pheno/Demultiplex/alpha-pheno-Plate1H-Alpha10-joined.VDJ.H3.L3.CH1.dnaH3.fa	Tet (-)	TB-1117	8587	23635	TRAV26-1	TRAJ39	NA	0.936	8038	NA	NA	NA	NA	NA	0	0	0	0	0	0	0	0	0	0	0	0	0	0	0	0	0	0	1	0	0	1	0
95	/Users/seshadrilab/Desktop/NGS_TCRSeq/alpha-pheno/Demultiplex/alpha-pheno-Plate1H-Alpha11-joined.VDJ.H3.L3.CH1.dnaH3.fa	Cell Line	TB-1117	3708	21260	TRAV8-6	TRAJ3	CAVKAGYSSASKIIF	0.807	2994	TRAV12-3	TRAJ20	NA	0.123	459	1	1	0	0	1	0	1	1	1	0	0	0	0	0	0	0	1	1	1	1	1	1	1
96	/Users/seshadrilab/Desktop/NGS_TCRSeq/alpha-pheno/Demultiplex/alpha-pheno-Plate1H-Alpha12-joined.VDJ.H3.L3.CH1.dnaH3.fa	Blank	TB-1117	120	22474	NA	NA	NA	NA	NA	NA	NA	NA	NA	NA	0	0	0	0	0	0	0	0	0	0	0	0	0	0	0	0	0	0	0	0	0	0	0
97	/Users/seshadrilab/Desktop/NGS_TCRSeq/alpha-pheno/Demultiplex/alpha-pheno-Plate2A-Alpha01-joined.VDJ.H3.L3.CH1.dnaH3.fa	GMM	TB-1117	11651	26546	TRAV8-4	TRAJ5	CVVSDRAGRRALTF	0.68	7923	TRAV8-6	TRAJ7	NA	0.219	2552	0	0	0	0	0	0	1	0	0	0	0	0	0	0	0	0	0	1	0	1	0	1	0
98	/Users/seshadrilab/Desktop/NGS_TCRSeq/alpha-pheno/Demultiplex/alpha-pheno-Plate2A-Alpha02-joined.VDJ.H3.L3.CH1.dnaH3.fa	GMM	TB-1117	13476	26197	TRAV19	TRAJ29	CALRASGNTPLVF	0.924	12455	NA	NA	NA	NA	NA	0	0	1	0	1	0	0	0	0	0	0	0	0	0	0	0	1	0	1	0	1	1	0
99	/Users/seshadrilab/Desktop/NGS_TCRSeq/alpha-pheno/Demultiplex/alpha-pheno-Plate2A-Alpha03-joined.VDJ.H3.L3.CH1.dnaH3.fa	GMM	TB-1117	34	25537	NA	NA	NA	NA	NA	NA	NA	NA	NA	NA	0	0	0	1	0	0	0	0	0	0	0	0	0	0	0	0	0	1	1	0	0	0	0
100	/Users/seshadrilab/Desktop/NGS_TCRSeq/alpha-pheno/Demultiplex/alpha-pheno-Plate2A-Alpha04-joined.VDJ.H3.L3.CH1.dnaH3.fa	GMM	TB-1117	88	26054	NA	NA	NA	NA	NA	NA	NA	NA	NA	NA	0	0	0	0	0	0	1	0	0	0	0	0	0	0	0	0	0	1	0	1	0	1	0
101	/Users/seshadrilab/Desktop/NGS_TCRSeq/alpha-pheno/Demultiplex/alpha-pheno-Plate2A-Alpha05-joined.VDJ.H3.L3.CH1.dnaH3.fa	GMM	TB-1117	12198	21601	TRAV29/DV5	TRAJ45	CASRGGADGLTF	0.934	11396	NA	NA	NA	NA	NA	1	0	0	0	0	0	0	0	0	0	0	0	0	0	0	0	0	0	0	1	0	1	0
102	/Users/seshadrilab/Desktop/NGS_TCRSeq/alpha-pheno/Demultiplex/alpha-pheno-Plate2A-Alpha06-joined.VDJ.H3.L3.CH1.dnaH3.fa	GMM	TB-1117	12731	21912	TRAV26-1	TRAJ22	CIVRLTSGSARQLTF	0.664	8460	TRAV8-6	TRAJ23	CAVSAWVYNQGGKLIF	0.26	3318	0	0	0	1	0	0	1	0	0	0	0	0	0	0	0	0	0	0	1	1	0	1	0
103	/Users/seshadrilab/Desktop/NGS_TCRSeq/alpha-pheno/Demultiplex/alpha-pheno-Plate2A-Alpha07-joined.VDJ.H3.L3.CH1.dnaH3.fa	GMM	TB-1117	11442	21445	TRAV3	TRAJ5	CAVEGRRALTF	0.632	7236	TRAV13-1	TRAJ6	CAASGGGSYIPTF	0.292	3349	0	0	0	0	0	0	1	0	0	0	0	0	0	0	0	0	0	1	1	1	0	1	1
104	/Users/seshadrilab/Desktop/NGS_TCRSeq/alpha-pheno/Demultiplex/alpha-pheno-Plate2A-Alpha08-joined.VDJ.H3.L3.CH1.dnaH3.fa	GMM	TB-1117	12432	21754	TRAV34	TRAJ37	CGAESAGNTGKLIF	0.649	8079	TRAV13-1	TRAJ18	CAASFRGSTLGRLYF	0.182	2263	0	0	0	0	0	0	1	0	0	0	0	0	0	0	0	0	0	1	1	1	0	1	0
105	/Users/seshadrilab/Desktop/NGS_TCRSeq/alpha-pheno/Demultiplex/alpha-pheno-Plate2A-Alpha09-joined.VDJ.H3.L3.CH1.dnaH3.fa	GMM	TB-1117	11614	23455	TRAV3	TRAJ16	NA	0.558	6489	TRAV5	TRAJ5	CAGADTGRRALTF	0.412	4791	0	0	0	1	0	0	1	0	0	0	0	0	0	0	0	0	0	1	1	0	0	1	0
106	/Users/seshadrilab/Desktop/NGS_TCRSeq/alpha-pheno/Demultiplex/alpha-pheno-Plate2A-Alpha10-joined.VDJ.H3.L3.CH1.dnaH3.fa	GMM	TB-1117	116	26809	NA	NA	NA	NA	NA	NA	NA	NA	NA	NA	0	0	0	0	0	0	0	0	0	0	0	0	0	0	0	0	0	1	0	0	0	0	0
107	/Users/seshadrilab/Desktop/NGS_TCRSeq/alpha-pheno/Demultiplex/alpha-pheno-Plate2A-Alpha11-joined.VDJ.H3.L3.CH1.dnaH3.fa	GMM	TB-1117	178	26019	NA	NA	NA	NA	NA	NA	NA	NA	NA	NA	0	0	0	0	0	0	0	0	0	0	0	0	0	0	0	0	0	0	0	0	0	0	0
108	/Users/seshadrilab/Desktop/NGS_TCRSeq/alpha-pheno/Demultiplex/alpha-pheno-Plate2A-Alpha12-joined.VDJ.H3.L3.CH1.dnaH3.fa	GMM	TB-1117	11980	22553	TRAV8-6	TRAJ13	CAVSGFGGYQKVTF	0.67	8034	TRAV8-3	TRAJ23	PRGGHQGGKLIF	0.261	3136	0	1	0	0	0	0	1	0	0	0	0	0	0	0	0	0	0	1	0	0	1	1	1
109	/Users/seshadrilab/Desktop/NGS_TCRSeq/alpha-pheno/Demultiplex/alpha-pheno-Plate2B-Alpha01-joined.VDJ.H3.L3.CH1.dnaH3.fa	GMM	TB-1117	116	27254	NA	NA	NA	NA	NA	NA	NA	NA	NA	NA	0	0	0	0	0	0	0	0	0	0	0	0	0	0	0	0	0	0	0	0	0	0	0
110	/Users/seshadrilab/Desktop/NGS_TCRSeq/alpha-pheno/Demultiplex/alpha-pheno-Plate2B-Alpha02-joined.VDJ.H3.L3.CH1.dnaH3.fa	GMM	TB-1117	14998	25345	TRAV26-1	TRAJ58	CIVRVRGSGSRLTF	0.811	12175	NA	NA	NA	NA	NA	0	0	0	1	0	0	1	0	0	0	0	0	0	0	0	0	0	0	1	1	0	1	0
111	/Users/seshadrilab/Desktop/NGS_TCRSeq/alpha-pheno/Demultiplex/alpha-pheno-Plate2B-Alpha03-joined.VDJ.H3.L3.CH1.dnaH3.fa	GMM	TB-1117	30	25287	NA	NA	NA	NA	NA	NA	NA	NA	NA	NA	0	0	0	0	0	0	0	0	0	0	0	0	0	0	0	0	0	1	1	1	1	0	0
112	/Users/seshadrilab/Desktop/NGS_TCRSeq/alpha-pheno/Demultiplex/alpha-pheno-Plate2B-Alpha04-joined.VDJ.H3.L3.CH1.dnaH3.fa	GMM	TB-1117	13276	25947	TRAV26-1	TRAJ45	NA	0.505	6710	TRAV17	TRAJ16	NA	0.488	6488	0	0	1	0	0	0	0	0	0	0	0	0	0	0	0	0	0	0	0	1	0	1	0
113	/Users/seshadrilab/Desktop/NGS_TCRSeq/alpha-pheno/Demultiplex/alpha-pheno-Plate2B-Alpha05-joined.VDJ.H3.L3.CH1.dnaH3.fa	GMM	TB-1117	235	22170	NA	NA	NA	NA	NA	NA	NA	NA	NA	NA	0	0	0	0	0	0	1	0	1	0	0	0	0	0	0	0	1	0	1	1	1	1	0
114	/Users/seshadrilab/Desktop/NGS_TCRSeq/alpha-pheno/Demultiplex/alpha-pheno-Plate2B-Alpha06-joined.VDJ.H3.L3.CH1.dnaH3.fa	GMM	TB-1117	12300	24531	TRAV8-6	TRAJ44	SRNTGTASKLTF	0.517	6361	TRAV13-1	TRAJ53	CAANGGSNYKLTF	0.396	4877	0	0	1	0	0	0	0	0	0	0	0	0	0	0	0	0	0	0	0	0	1	1	0
115	/Users/seshadrilab/Desktop/NGS_TCRSeq/alpha-pheno/Demultiplex/alpha-pheno-Plate2B-Alpha07-joined.VDJ.H3.L3.CH1.dnaH3.fa	GMM	TB-1117	11899	24219	TRAV9-1	TRAJ24	CARTTDSWGKLQF	0.84	9999	NA	NA	NA	NA	NA	0	0	0	0	0	0	1	0	0	0	0	0	0	0	0	0	0	0	1	0	0	0	0
116	/Users/seshadrilab/Desktop/NGS_TCRSeq/alpha-pheno/Demultiplex/alpha-pheno-Plate2B-Alpha08-joined.VDJ.H3.L3.CH1.dnaH3.fa	GMM	TB-1117	12708	23271	TRAV26-1	TRAJ45	CIVRVPRGGGGADGLTF	0.682	8677	TRAV27	TRAJ42	NA	0.229	2911	0	0	0	0	0	0	0	0	0	0	0	0	0	0	0	0	0	1	1	1	0	0	0
117	/Users/seshadrilab/Desktop/NGS_TCRSeq/alpha-pheno/Demultiplex/alpha-pheno-Plate2B-Alpha09-joined.VDJ.H3.L3.CH1.dnaH3.fa	GMM	TB-1117	59	23910	NA	NA	NA	NA	NA	NA	NA	NA	NA	NA	0	0	0	0	0	0	0	0	0	0	0	0	0	0	0	0	0	1	0	0	0	0	0
118	/Users/seshadrilab/Desktop/NGS_TCRSeq/alpha-pheno/Demultiplex/alpha-pheno-Plate2B-Alpha10-joined.VDJ.H3.L3.CH1.dnaH3.fa	GMM	TB-1117	189	24739	NA	NA	NA	NA	NA	NA	NA	NA	NA	NA	0	0	0	0	0	0	0	0	0	0	0	0	0	0	0	0	0	0	0	0	0	0	0
119	/Users/seshadrilab/Desktop/NGS_TCRSeq/alpha-pheno/Demultiplex/alpha-pheno-Plate2B-Alpha11-joined.VDJ.H3.L3.CH1.dnaH3.fa	GMM	TB-1117	13362	22875	TRAV26-2	TRAJ42	CILRDVRNYGGSQGNLIF	0.809	10821	NA	NA	NA	NA	NA	0	0	0	0	0	0	0	0	0	0	0	0	0	0	0	0	0	0	1	1	0	1	0
120	/Users/seshadrilab/Desktop/NGS_TCRSeq/alpha-pheno/Demultiplex/alpha-pheno-Plate2B-Alpha12-joined.VDJ.H3.L3.CH1.dnaH3.fa	GMM	TB-1117	133	24347	NA	NA	NA	NA	NA	NA	NA	NA	NA	NA	0	0	0	0	0	0	0	0	0	0	0	0	0	0	0	0	0	0	0	0	0	0	0
121	/Users/seshadrilab/Desktop/NGS_TCRSeq/alpha-pheno/Demultiplex/alpha-pheno-Plate2C-Alpha01-joined.VDJ.H3.L3.CH1.dnaH3.fa	GMM	TB-1117	11606	22626	TRAV17	TRAJ40	NA	0.886	10291	TRAV36/DV7	TRAJ54	CAVPLQGAQKLVF	0.102	1195	0	0	0	1	0	0	1	0	0	0	0	0	0	0	0	0	1	0	0	1	1	1	0
122	/Users/seshadrilab/Desktop/NGS_TCRSeq/alpha-pheno/Demultiplex/alpha-pheno-Plate2C-Alpha02-joined.VDJ.H3.L3.CH1.dnaH3.fa	GMM	TB-1117	110	21508	NA	NA	NA	NA	NA	NA	NA	NA	NA	NA	0	0	1	0	1	0	0	0	1	0	0	0	0	0	0	0	1	1	1	1	1	1	0
123	/Users/seshadrilab/Desktop/NGS_TCRSeq/alpha-pheno/Demultiplex/alpha-pheno-Plate2C-Alpha03-joined.VDJ.H3.L3.CH1.dnaH3.fa	GMM	TB-1117	13224	24172	TRAV26-1	TRAJ18	CIVSRGSTLGRLYF	0.908	12007	NA	NA	NA	NA	NA	0	0	0	0	0	0	1	0	0	0	0	0	0	0	0	0	0	1	1	0	0	1	0
124	/Users/seshadrilab/Desktop/NGS_TCRSeq/alpha-pheno/Demultiplex/alpha-pheno-Plate2C-Alpha04-joined.VDJ.H3.L3.CH1.dnaH3.fa	GMM	TB-1117	12219	25018	TRAV26-1	TRAJ44	CIVRGTGTASKLTF	0.904	11049	NA	NA	NA	NA	NA	0	0	0	0	0	0	0	0	0	0	0	0	0	0	0	0	0	1	1	1	0	0	0
125	/Users/seshadrilab/Desktop/NGS_TCRSeq/alpha-pheno/Demultiplex/alpha-pheno-Plate2C-Alpha05-joined.VDJ.H3.L3.CH1.dnaH3.fa	GMM	TB-1117	308	17628	NA	NA	NA	NA	NA	NA	NA	NA	NA	NA	0	0	0	0	0	0	0	0	0	0	0	0	0	0	0	0	0	1	0	0	0	0	0
126	/Users/seshadrilab/Desktop/NGS_TCRSeq/alpha-pheno/Demultiplex/alpha-pheno-Plate2C-Alpha06-joined.VDJ.H3.L3.CH1.dnaH3.fa	GMM	TB-1117	11405	24827	TRAV12-1	TRAJ52	CVVKLTNAGGTSYGKLTF	0.543	6201	mTRAV14D-1	TRAJ10	CAASLGGGGNKLTF	0.345	3941	0	0	0	1	0	0	1	0	0	0	0	0	0	1	0	0	0	0	1	1	0	1	0
127	/Users/seshadrilab/Desktop/NGS_TCRSeq/alpha-pheno/Demultiplex/alpha-pheno-Plate2C-Alpha07-joined.VDJ.H3.L3.CH1.dnaH3.fa	GMM	TB-1117	11208	23235	TRAV40	TRAJ53	NA	0.663	7431	TRAV35	TRAJ32	CAGLGRSGATNKLIF	0.286	3214	0	0	0	1	0	0	1	0	0	0	0	0	0	0	0	0	1	1	0	1	0	1	1
128	/Users/seshadrilab/Desktop/NGS_TCRSeq/alpha-pheno/Demultiplex/alpha-pheno-Plate2C-Alpha08-joined.VDJ.H3.L3.CH1.dnaH3.fa	GMM	TB-1117	11842	20432	TRAV13-1	TRAJ48	XANFGNEKLTF	0.624	7390	TRAV29/DV5	TRAJ48	CAARVNEKLTF	0.3	3555	0	1	0	1	1	0	1	0	0	0	0	0	0	0	1	0	1	0	1	1	1	1	1
129	/Users/seshadrilab/Desktop/NGS_TCRSeq/alpha-pheno/Demultiplex/alpha-pheno-Plate2C-Alpha09-joined.VDJ.H3.L3.CH1.dnaH3.fa	GMM	TB-1117	6706	2273	TRAV2	TRAJ22	NA	0.773	5183	TRAV12-1	TRAJ4	CVVKPSRTSGGYNKLIF	0.207	1388	0	0	1	0	0	0	1	0	0	0	0	0	0	0	0	0	0	1	1	1	0	1	0
130	/Users/seshadrilab/Desktop/NGS_TCRSeq/alpha-pheno/Demultiplex/alpha-pheno-Plate2C-Alpha10-joined.VDJ.H3.L3.CH1.dnaH3.fa	GMM	TB-1117	13654	2328	TRAV27	TRAJ40	CAGFSGTYKYIF	0.921	12576	NA	NA	NA	NA	NA	1	1	0	0	0	0	0	0	0	0	0	0	0	0	0	0	0	1	1	1	0	1	1
131	/Users/seshadrilab/Desktop/NGS_TCRSeq/alpha-pheno/Demultiplex/alpha-pheno-Plate2C-Alpha11-joined.VDJ.H3.L3.CH1.dnaH3.fa	GMM	TB-1117	133	2213	NA	NA	NA	NA	NA	NA	NA	NA	NA	NA	0	0	0	0	0	0	1	0	1	0	0	0	0	0	0	0	1	0	1	1	1	1	1
132	/Users/seshadrilab/Desktop/NGS_TCRSeq/alpha-pheno/Demultiplex/alpha-pheno-Plate2C-Alpha12-joined.VDJ.H3.L3.CH1.dnaH3.fa	GMM	TB-1117	120	2251	NA	NA	NA	NA	NA	NA	NA	NA	NA	NA	0	0	0	0	0	1	0	0	0	0	0	0	0	0	1	0	0	1	0	0	0	0	0
133	/Users/seshadrilab/Desktop/NGS_TCRSeq/alpha-pheno/Demultiplex/alpha-pheno-Plate2D-Alpha01-joined.VDJ.H3.L3.CH1.dnaH3.fa	GMM	TB-1117	103	23606	NA	NA	NA	NA	NA	NA	NA	NA	NA	NA	0	0	0	0	0	0	0	0	0	0	0	0	0	0	0	0	0	0	0	0	0	1	0
134	/Users/seshadrilab/Desktop/NGS_TCRSeq/alpha-pheno/Demultiplex/alpha-pheno-Plate2D-Alpha02-joined.VDJ.H3.L3.CH1.dnaH3.fa	GMM	TB-1117	106	25285	NA	NA	NA	NA	NA	NA	NA	NA	NA	NA	0	0	0	0	0	0	0	0	0	0	0	0	0	0	0	0	0	0	0	0	0	0	0
135	/Users/seshadrilab/Desktop/NGS_TCRSeq/alpha-pheno/Demultiplex/alpha-pheno-Plate2D-Alpha03-joined.VDJ.H3.L3.CH1.dnaH3.fa	GMM	TB-1117	34	25296	NA	NA	NA	NA	NA	NA	NA	NA	NA	NA	0	0	0	0	0	0	0	0	0	0	0	0	0	0	0	0	0	0	0	0	0	0	0
136	/Users/seshadrilab/Desktop/NGS_TCRSeq/alpha-pheno/Demultiplex/alpha-pheno-Plate2D-Alpha04-joined.VDJ.H3.L3.CH1.dnaH3.fa	GMM	TB-1117	44	25166	NA	NA	NA	NA	NA	NA	NA	NA	NA	NA	0	0	0	0	0	0	0	0	0	0	0	0	0	0	0	0	0	0	0	0	0	0	0
137	/Users/seshadrilab/Desktop/NGS_TCRSeq/alpha-pheno/Demultiplex/alpha-pheno-Plate2D-Alpha05-joined.VDJ.H3.L3.CH1.dnaH3.fa	GMM	TB-1117	10889	25254	TRAV4	TRAJ43	CLVGDLYNNNDMRF	0.909	9903	NA	NA	NA	NA	NA	0	0	0	0	0	0	0	0	0	0	0	0	0	0	0	0	0	1	1	0	0	1	0
138	/Users/seshadrilab/Desktop/NGS_TCRSeq/alpha-pheno/Demultiplex/alpha-pheno-Plate2D-Alpha06-joined.VDJ.H3.L3.CH1.dnaH3.fa	GMM	TB-1117	10221	27164	mTRDV2-2	TRAJ42	CAYRSRRGSQGNLIF	0.905	9251	NA	NA	NA	NA	NA	0	0	0	0	0	0	0	0	0	0	0	0	0	0	0	0	0	1	1	0	0	1	0
139	/Users/seshadrilab/Desktop/NGS_TCRSeq/alpha-pheno/Demultiplex/alpha-pheno-Plate2D-Alpha07-joined.VDJ.H3.L3.CH1.dnaH3.fa	GMM	TB-1117	11985	23105	TRAV17	TRAJ10	CATQVTGGGNKLTF	0.92	11031	NA	NA	NA	NA	NA	0	0	0	1	0	0	1	0	0	0	0	0	0	0	0	0	0	1	1	1	0	1	0
140	/Users/seshadrilab/Desktop/NGS_TCRSeq/alpha-pheno/Demultiplex/alpha-pheno-Plate2D-Alpha08-joined.VDJ.H3.L3.CH1.dnaH3.fa	GMM	TB-1117	11356	27895	TRAV26-2	TRAJ29	CILRDVFFGGNTPLVF	0.843	9580	NA	NA	NA	NA	NA	0	0	0	0	0	0	0	0	0	0	0	0	0	0	0	0	0	0	0	0	0	1	0
141	/Users/seshadrilab/Desktop/NGS_TCRSeq/alpha-pheno/Demultiplex/alpha-pheno-Plate2D-Alpha09-joined.VDJ.H3.L3.CH1.dnaH3.fa	GMM	TB-1117	13399	20969	TRAV16	TRAJ40	CALSGTYKYIF	0.94	12596	NA	NA	NA	NA	NA	1	1	0	1	0	0	1	0	0	0	0	0	0	0	0	0	0	1	0	0	0	1	0
142	/Users/seshadrilab/Desktop/NGS_TCRSeq/alpha-pheno/Demultiplex/alpha-pheno-Plate2D-Alpha10-joined.VDJ.H3.L3.CH1.dnaH3.fa	GMM	TB-1117	12643	21335	TRAV1-2	TRAJ33	CAVMDSNYQLIW	0.574	7256	TRAV6	TRAJ39	NA	0.38	4812	0	0	0	0	1	0	1	0	1	0	0	0	0	0	0	0	1	1	1	1	1	1	0
143	/Users/seshadrilab/Desktop/NGS_TCRSeq/alpha-pheno/Demultiplex/alpha-pheno-Plate2D-Alpha11-joined.VDJ.H3.L3.CH1.dnaH3.fa	GMM	TB-1117	12857	20683	NA	TRAJ16 54 1	NA	0.653	8402	TRAV9-1	TRAJ29	CALSDQGGNTPLVF	0.232	2985	1	0	0	1	0	1	1	0	0	0	0	0	0	0	0	0	0	1	1	0	0	1	1
144	/Users/seshadrilab/Desktop/NGS_TCRSeq/alpha-pheno/Demultiplex/alpha-pheno-Plate2D-Alpha12-joined.VDJ.H3.L3.CH1.dnaH3.fa	GMM	TB-1117	12248	19708	TRAV10	TRAJ4	CVVTSFSGGYNKLIF	0.505	6190	TRAV3	TRAJ10	CAVRDLLTGGGNKLTF	0.199	2439	1	1	0	1	0	1	1	0	0	0	0	0	0	0	0	0	0	0	1	1	1	1	1
145	/Users/seshadrilab/Desktop/NGS_TCRSeq/alpha-pheno/Demultiplex/alpha-pheno-Plate2E-Alpha01-joined.VDJ.H3.L3.CH1.dnaH3.fa	GMM	TB-1117	41	7558	NA	NA	NA	NA	NA	NA	NA	NA	NA	NA	0	0	0	0	0	0	0	0	0	0	0	0	0	0	0	0	0	0	0	0	0	0	0
146	/Users/seshadrilab/Desktop/NGS_TCRSeq/alpha-pheno/Demultiplex/alpha-pheno-Plate2E-Alpha02-joined.VDJ.H3.L3.CH1.dnaH3.fa	GMM	TB-1117	63	25547	NA	NA	NA	NA	NA	NA	NA	NA	NA	NA	0	0	0	0	0	0	0	0	0	0	0	0	0	0	0	0	0	0	0	0	0	0	0
147	/Users/seshadrilab/Desktop/NGS_TCRSeq/alpha-pheno/Demultiplex/alpha-pheno-Plate2E-Alpha03-joined.VDJ.H3.L3.CH1.dnaH3.fa	GMM	TB-1117	15	25502	NA	NA	NA	NA	NA	NA	NA	NA	NA	NA	0	0	0	0	0	0	0	0	0	0	0	0	0	0	0	0	0	0	0	0	0	0	0
148	/Users/seshadrilab/Desktop/NGS_TCRSeq/alpha-pheno/Demultiplex/alpha-pheno-Plate2E-Alpha04-joined.VDJ.H3.L3.CH1.dnaH3.fa	GMM	TB-1117	12	25330	NA	NA	NA	NA	NA	NA	NA	NA	NA	NA	0	0	0	0	0	0	0	0	0	0	0	0	0	0	0	0	0	0	0	0	0	0	0
149	/Users/seshadrilab/Desktop/NGS_TCRSeq/alpha-pheno/Demultiplex/alpha-pheno-Plate2E-Alpha05-joined.VDJ.H3.L3.CH1.dnaH3.fa	GMM	TB-1117	185	23247	NA	NA	NA	NA	NA	NA	NA	NA	NA	NA	0	0	0	0	0	0	0	0	0	0	0	0	0	0	0	0	0	0	0	0	0	0	0
150	/Users/seshadrilab/Desktop/NGS_TCRSeq/alpha-pheno/Demultiplex/alpha-pheno-Plate2E-Alpha06-joined.VDJ.H3.L3.CH1.dnaH3.fa	GMM	TB-1117	45	26298	NA	NA	NA	NA	NA	NA	NA	NA	NA	NA	0	0	0	0	0	0	0	0	0	0	0	0	0	0	0	0	0	0	0	0	0	1	0
151	/Users/seshadrilab/Desktop/NGS_TCRSeq/alpha-pheno/Demultiplex/alpha-pheno-Plate2E-Alpha07-joined.VDJ.H3.L3.CH1.dnaH3.fa	GMM	TB-1117	47	26433	NA	NA	NA	NA	NA	NA	NA	NA	NA	NA	0	0	0	0	0	0	0	0	0	0	0	0	0	0	0	0	0	0	0	0	0	0	0
152	/Users/seshadrilab/Desktop/NGS_TCRSeq/alpha-pheno/Demultiplex/alpha-pheno-Plate2E-Alpha08-joined.VDJ.H3.L3.CH1.dnaH3.fa	GMM	TB-1117	84	26666	NA	NA	NA	NA	NA	NA	NA	NA	NA	NA	0	0	0	0	0	0	0	0	0	0	0	0	0	0	0	0	0	0	0	0	0	0	0
153	/Users/seshadrilab/Desktop/NGS_TCRSeq/alpha-pheno/Demultiplex/alpha-pheno-Plate2E-Alpha09-joined.VDJ.H3.L3.CH1.dnaH3.fa	GMM	TB-1117	38	27301	NA	NA	NA	NA	NA	NA	NA	NA	NA	NA	0	0	0	0	0	0	0	0	0	0	0	0	0	0	0	0	0	0	0	0	0	0	0
154	/Users/seshadrilab/Desktop/NGS_TCRSeq/alpha-pheno/Demultiplex/alpha-pheno-Plate2E-Alpha10-joined.VDJ.H3.L3.CH1.dnaH3.fa	GMM	TB-1117	47	26366	NA	NA	NA	NA	NA	NA	NA	NA	NA	NA	0	0	0	0	0	0	0	0	0	0	0	0	0	0	0	0	0	0	0	0	0	0	0
155	/Users/seshadrilab/Desktop/NGS_TCRSeq/alpha-pheno/Demultiplex/alpha-pheno-Plate2E-Alpha11-joined.VDJ.H3.L3.CH1.dnaH3.fa	GMM	TB-1117	54	20836	NA	NA	NA	NA	NA	NA	NA	NA	NA	NA	0	0	0	0	0	0	0	0	0	0	0	0	0	0	0	0	0	0	0	0	0	0	0
156	/Users/seshadrilab/Desktop/NGS_TCRSeq/alpha-pheno/Demultiplex/alpha-pheno-Plate2E-Alpha12-joined.VDJ.H3.L3.CH1.dnaH3.fa	GMM	TB-1117	62	24935	NA	NA	NA	NA	NA	NA	NA	NA	NA	NA	0	0	0	0	0	0	0	0	0	0	0	0	0	0	0	0	0	0	0	0	0	0	0
157	/Users/seshadrilab/Desktop/NGS_TCRSeq/alpha-pheno/Demultiplex/alpha-pheno-Plate2F-Alpha01-joined.VDJ.H3.L3.CH1.dnaH3.fa	GMM	TB-1117	78	27130	NA	NA	NA	NA	NA	NA	NA	NA	NA	NA	0	0	0	0	0	0	0	0	0	0	0	0	0	0	0	0	0	0	0	0	0	0	0
158	/Users/seshadrilab/Desktop/NGS_TCRSeq/alpha-pheno/Demultiplex/alpha-pheno-Plate2F-Alpha02-joined.VDJ.H3.L3.CH1.dnaH3.fa	GMM	TB-1117	100	27454	NA	NA	NA	NA	NA	NA	NA	NA	NA	NA	0	0	0	0	0	0	0	0	0	0	0	0	0	0	0	0	0	0	0	0	0	0	0
159	/Users/seshadrilab/Desktop/NGS_TCRSeq/alpha-pheno/Demultiplex/alpha-pheno-Plate2F-Alpha03-joined.VDJ.H3.L3.CH1.dnaH3.fa	GMM	TB-1117	26	27077	NA	NA	NA	NA	NA	NA	NA	NA	NA	NA	0	0	0	0	0	0	0	0	0	0	0	0	0	0	0	0	0	0	1	0	0	0	0
160	/Users/seshadrilab/Desktop/NGS_TCRSeq/alpha-pheno/Demultiplex/alpha-pheno-Plate2F-Alpha04-joined.VDJ.H3.L3.CH1.dnaH3.fa	GMM	TB-1117	44	26409	NA	NA	NA	NA	NA	NA	NA	NA	NA	NA	0	0	0	0	0	0	0	0	0	0	0	0	0	0	0	0	0	0	0	0	0	0	0
161	/Users/seshadrilab/Desktop/NGS_TCRSeq/alpha-pheno/Demultiplex/alpha-pheno-Plate2F-Alpha05-joined.VDJ.H3.L3.CH1.dnaH3.fa	GMM	TB-1117	173	22135	NA	NA	NA	NA	NA	NA	NA	NA	NA	NA	0	0	0	0	0	0	0	0	0	0	0	0	0	0	0	0	0	0	0	0	0	0	0
162	/Users/seshadrilab/Desktop/NGS_TCRSeq/alpha-pheno/Demultiplex/alpha-pheno-Plate2F-Alpha06-joined.VDJ.H3.L3.CH1.dnaH3.fa	GMM	TB-1117	40	24578	NA	NA	NA	NA	NA	NA	NA	NA	NA	NA	0	0	0	0	0	0	0	0	0	0	0	0	0	0	0	0	0	1	0	0	0	0	0
163	/Users/seshadrilab/Desktop/NGS_TCRSeq/alpha-pheno/Demultiplex/alpha-pheno-Plate2F-Alpha07-joined.VDJ.H3.L3.CH1.dnaH3.fa	GMM	TB-1117	66	23727	NA	NA	NA	NA	NA	NA	NA	NA	NA	NA	0	0	0	0	0	0	0	0	0	0	0	0	0	0	0	0	0	0	0	0	0	0	0
164	/Users/seshadrilab/Desktop/NGS_TCRSeq/alpha-pheno/Demultiplex/alpha-pheno-Plate2F-Alpha08-joined.VDJ.H3.L3.CH1.dnaH3.fa	GMM	TB-1117	208	23227	NA	NA	NA	NA	NA	NA	NA	NA	NA	NA	0	0	0	0	0	0	0	0	0	0	0	0	0	0	0	0	0	0	0	0	0	0	0
165	/Users/seshadrilab/Desktop/NGS_TCRSeq/alpha-pheno/Demultiplex/alpha-pheno-Plate2F-Alpha09-joined.VDJ.H3.L3.CH1.dnaH3.fa	GMM	TB-1117	173	23291	NA	NA	NA	NA	NA	NA	NA	NA	NA	NA	0	0	0	0	0	0	1	0	0	0	0	0	0	0	0	0	0	0	0	0	0	0	0
166	/Users/seshadrilab/Desktop/NGS_TCRSeq/alpha-pheno/Demultiplex/alpha-pheno-Plate2F-Alpha10-joined.VDJ.H3.L3.CH1.dnaH3.fa	GMM	TB-1117	131	25633	NA	NA	NA	NA	NA	NA	NA	NA	NA	NA	0	0	0	0	0	0	0	0	0	0	0	0	0	0	0	0	0	0	0	0	0	0	0
167	/Users/seshadrilab/Desktop/NGS_TCRSeq/alpha-pheno/Demultiplex/alpha-pheno-Plate2F-Alpha11-joined.VDJ.H3.L3.CH1.dnaH3.fa	GMM	TB-1117	122	23554	NA	NA	NA	NA	NA	NA	NA	NA	NA	NA	0	0	0	0	0	0	0	0	0	0	0	0	0	0	0	0	0	0	0	0	0	0	0
168	/Users/seshadrilab/Desktop/NGS_TCRSeq/alpha-pheno/Demultiplex/alpha-pheno-Plate2F-Alpha12-joined.VDJ.H3.L3.CH1.dnaH3.fa	GMM	TB-1117	121	23920	NA	NA	NA	NA	NA	NA	NA	NA	NA	NA	0	0	0	0	0	0	0	0	0	0	0	0	0	0	0	0	0	0	0	0	0	0	0
169	/Users/seshadrilab/Desktop/NGS_TCRSeq/alpha-pheno/Demultiplex/alpha-pheno-Plate2G-Alpha01-joined.VDJ.H3.L3.CH1.dnaH3.fa	GMM	TB-1117	94	14663	NA	NA	NA	NA	NA	NA	NA	NA	NA	NA	0	0	0	0	0	0	0	0	0	0	0	0	0	0	0	0	0	0	0	0	0	0	0
170	/Users/seshadrilab/Desktop/NGS_TCRSeq/alpha-pheno/Demultiplex/alpha-pheno-Plate2G-Alpha02-joined.VDJ.H3.L3.CH1.dnaH3.fa	GMM	TB-1117	109	18874	NA	NA	NA	NA	NA	NA	NA	NA	NA	NA	0	0	0	0	0	0	0	0	0	0	0	0	0	0	0	0	0	0	0	0	0	0	0
171	/Users/seshadrilab/Desktop/NGS_TCRSeq/alpha-pheno/Demultiplex/alpha-pheno-Plate2G-Alpha03-joined.VDJ.H3.L3.CH1.dnaH3.fa	GMM	TB-1117	41	18578	NA	NA	NA	NA	NA	NA	NA	NA	NA	NA	0	0	0	0	0	0	0	0	0	0	0	0	0	0	0	0	0	0	0	0	0	0	0
172	/Users/seshadrilab/Desktop/NGS_TCRSeq/alpha-pheno/Demultiplex/alpha-pheno-Plate2G-Alpha04-joined.VDJ.H3.L3.CH1.dnaH3.fa	GMM	TB-1117	38	18567	NA	NA	NA	NA	NA	NA	NA	NA	NA	NA	0	0	0	0	0	0	0	0	0	0	0	0	0	0	0	0	0	0	0	0	0	0	0
173	/Users/seshadrilab/Desktop/NGS_TCRSeq/alpha-pheno/Demultiplex/alpha-pheno-Plate2G-Alpha05-joined.VDJ.H3.L3.CH1.dnaH3.fa	GMM	TB-1117	358	21113	NA	NA	NA	NA	NA	NA	NA	NA	NA	NA	0	0	0	0	0	0	0	0	0	0	0	0	0	0	0	0	0	0	0	0	0	0	0
174	/Users/seshadrilab/Desktop/NGS_TCRSeq/alpha-pheno/Demultiplex/alpha-pheno-Plate2G-Alpha06-joined.VDJ.H3.L3.CH1.dnaH3.fa	GMM	TB-1117	82	22974	NA	NA	NA	NA	NA	NA	NA	NA	NA	NA	0	0	0	0	0	0	0	0	0	0	0	0	0	0	0	0	0	0	0	0	0	0	0
175	/Users/seshadrilab/Desktop/NGS_TCRSeq/alpha-pheno/Demultiplex/alpha-pheno-Plate2G-Alpha07-joined.VDJ.H3.L3.CH1.dnaH3.fa	GMM	TB-1117	10	20410	NA	NA	NA	NA	NA	NA	NA	NA	NA	NA	0	0	0	0	0	0	0	0	0	0	0	0	0	0	0	0	0	0	0	0	0	0	0
176	/Users/seshadrilab/Desktop/NGS_TCRSeq/alpha-pheno/Demultiplex/alpha-pheno-Plate2G-Alpha08-joined.VDJ.H3.L3.CH1.dnaH3.fa	GMM	TB-1117	172	21062	NA	NA	NA	NA	NA	NA	NA	NA	NA	NA	0	0	0	0	0	0	0	0	0	0	0	0	0	0	0	0	0	0	0	0	0	0	0
177	/Users/seshadrilab/Desktop/NGS_TCRSeq/alpha-pheno/Demultiplex/alpha-pheno-Plate2G-Alpha09-joined.VDJ.H3.L3.CH1.dnaH3.fa	GMM	TB-1117	191	21339	NA	NA	NA	NA	NA	NA	NA	NA	NA	NA	0	0	0	0	0	0	0	0	0	0	0	0	0	0	0	0	0	0	0	0	0	0	0
178	/Users/seshadrilab/Desktop/NGS_TCRSeq/alpha-pheno/Demultiplex/alpha-pheno-Plate2G-Alpha10-joined.VDJ.H3.L3.CH1.dnaH3.fa	Cell Line	TB-1117	6415	19747	TRAV8-4	TRAJ20	CVVSDNYKLSF	0.695	4463	TRAV1-2	TRAJ9	CAVRLTGGFKTIF	0.237	1523	0	0	0	1	0	1	1	0	1	0	0	0	0	0	1	0	0	1	1	1	1	1	1
179	/Users/seshadrilab/Desktop/NGS_TCRSeq/alpha-pheno/Demultiplex/alpha-pheno-Plate2G-Alpha11-joined.VDJ.H3.L3.CH1.dnaH3.fa	Blank	TB-1117	271	21180	NA	NA	NA	NA	NA	NA	NA	NA	NA	NA	0	0	0	0	0	0	0	0	0	0	0	0	0	0	0	0	0	0	0	0	0	0	0
180	/Users/seshadrilab/Desktop/NGS_TCRSeq/alpha-pheno/Demultiplex/alpha-pheno-Plate2G-Alpha12-joined.VDJ.H3.L3.CH1.dnaH3.fa	Tet (-)	TB-1117	9864	20201	TRAV1-2	TRAJ31	CAVRDSNARLMF	0.918	9055	NA	NA	NA	NA	NA	0	0	1	0	0	0	1	0	0	0	0	0	0	0	0	0	0	0	0	1	0	1	0
181	/Users/seshadrilab/Desktop/NGS_TCRSeq/alpha-pheno/Demultiplex/alpha-pheno-Plate2H-Alpha01-joined.VDJ.H3.L3.CH1.dnaH3.fa	Tet (-)	TB-1117	11006	23099	TRAV12-1	TRAJ6	CVVITGGSYIPTF	0.934	10282	NA	NA	NA	NA	NA	0	0	0	0	0	0	0	0	0	0	0	0	0	0	0	0	1	0	1	1	1	1	0
182	/Users/seshadrilab/Desktop/NGS_TCRSeq/alpha-pheno/Demultiplex/alpha-pheno-Plate2H-Alpha02-joined.VDJ.H3.L3.CH1.dnaH3.fa	Tet (-)	TB-1117	10535	25067	TRAV22	TRAJ37	CAVEISGNTGKLIF	0.711	7496	TRAV22	TRAJ37	CAVEVSGNTGKLIF	0.201	2123	0	0	0	0	0	0	0	0	0	0	0	0	0	0	0	0	0	1	0	1	0	0	0
183	/Users/seshadrilab/Desktop/NGS_TCRSeq/alpha-pheno/Demultiplex/alpha-pheno-Plate2H-Alpha03-joined.VDJ.H3.L3.CH1.dnaH3.fa	Tet (-)	TB-1117	11493	23997	TRAV21	TRAJ31	NA	0.76	8737	TRAV1-2	TRAJ31	CAVRDRGARLMF	0.213	2453	0	0	0	1	0	0	0	0	0	0	0	0	0	0	0	0	0	0	0	1	0	1	0
184	/Users/seshadrilab/Desktop/NGS_TCRSeq/alpha-pheno/Demultiplex/alpha-pheno-Plate2H-Alpha04-joined.VDJ.H3.L3.CH1.dnaH3.fa	Tet (-)	TB-1117	12105	23464	TRAV27	TRAJ49	CAGEGTGNQFYF	0.649	7855	TRAV17	TRAJ41	CATDALNSGYELNF	0.279	3388	0	1	0	0	0	0	1	0	0	0	0	0	0	0	0	0	0	1	0	0	0	1	0
185	/Users/seshadrilab/Desktop/NGS_TCRSeq/alpha-pheno/Demultiplex/alpha-pheno-Plate2H-Alpha05-joined.VDJ.H3.L3.CH1.dnaH3.fa	Tet (-)	TB-1117	11659	21449	TRAV9-1	TRAJ6	CALSDPQGGSYIPTF	0.374	4366	NA	TRAJ4 52 0	NA	0.311	3629	0	0	0	0	0	0	0	0	0	0	0	0	0	0	0	0	0	0	1	1	0	1	0
186	/Users/seshadrilab/Desktop/NGS_TCRSeq/alpha-pheno/Demultiplex/alpha-pheno-Plate2H-Alpha06-joined.VDJ.H3.L3.CH1.dnaH3.fa	Tet (-)	TB-1117	11535	20909	TRAV26-2	TRAJ49	CILFYTGNQFYF	0.933	10767	NA	NA	NA	NA	NA	0	0	0	1	0	0	1	0	0	0	0	0	0	0	0	0	0	0	1	1	0	1	0
187	/Users/seshadrilab/Desktop/NGS_TCRSeq/alpha-pheno/Demultiplex/alpha-pheno-Plate2H-Alpha07-joined.VDJ.H3.L3.CH1.dnaH3.fa	Tet (-)	TB-1117	11384	20899	TRAV39	TRAJ48	CAVGYFGNEKLTF	0.918	10449	NA	NA	NA	NA	NA	0	0	0	0	0	0	1	0	0	0	0	0	0	0	0	0	0	0	0	1	0	1	0
188	/Users/seshadrilab/Desktop/NGS_TCRSeq/alpha-pheno/Demultiplex/alpha-pheno-Plate2H-Alpha08-joined.VDJ.H3.L3.CH1.dnaH3.fa	Tet (-)	TB-1117	10940	22268	TRAV2	TRAJ34	CAVEDRTDKLIF	0.928	10157	NA	NA	NA	NA	NA	0	1	0	0	0	0	1	0	0	0	0	0	0	0	0	0	0	0	1	1	0	1	0
189	/Users/seshadrilab/Desktop/NGS_TCRSeq/alpha-pheno/Demultiplex/alpha-pheno-Plate2H-Alpha09-joined.VDJ.H3.L3.CH1.dnaH3.fa	Tet (-)	TB-1117	10493	19129	TRAV26-1	TRAJ23	NA	0.963	10105	NA	NA	NA	NA	NA	0	1	0	0	0	0	1	0	0	0	0	0	0	0	0	0	0	0	1	1	0	1	0
190	/Users/seshadrilab/Desktop/NGS_TCRSeq/alpha-pheno/Demultiplex/alpha-pheno-Plate2H-Alpha10-joined.VDJ.H3.L3.CH1.dnaH3.fa	Tet (-)	TB-1117	12537	20669	TRAV26-1	TRAJ49	NA	0.997	4407	NA	NA	NA	NA	NA	0	1	0	0	0	0	0	0	0	0	0	0	0	0	0	0	0	1	1	0	0	1	0
191	/Users/seshadrilab/Desktop/NGS_TCRSeq/alpha-pheno/Demultiplex/alpha-pheno-Plate2H-Alpha11-joined.VDJ.H3.L3.CH1.dnaH3.fa	Cell Line	TB-1117	10716	18149	TRAV17	TRAJ9	CATPFIGGFKTIF	0.925	9919	NA	NA	NA	NA	NA	0	1	0	1	0	1	1	0	1	0	0	0	0	0	0	0	0	1	1	1	1	1	1
192	/Users/seshadrilab/Desktop/NGS_TCRSeq/alpha-pheno/Demultiplex/alpha-pheno-Plate2H-Alpha12-joined.VDJ.H3.L3.CH1.dnaH3.fa	Blank	TB-1117	102	15951	NA	NA	NA	NA	NA	NA	NA	NA	NA	NA	0	0	0	0	0	0	0	0	0	0	0	0	0	0	0	0	0	0	0	1	0	0	0
193	/Users/seshadrilab/Desktop/NGS_TCRSeq/alpha-pheno/Demultiplex/alpha-pheno-Plate3A-Alpha01-joined.VDJ.H3.L3.CH1.dnaH3.fa	GMM	TB-1119	13397	24665	TRAV8-6	TRAJ37	CAVSVSNTGKLIF	0.753	10095	TRAV12-2	TRAJ10	CAVNIXGPRGGNKLTF	0.168	2255	0	0	0	1	0	0	0	0	0	0	0	0	0	0	0	0	0	1	1	0	0	1	0
194	/Users/seshadrilab/Desktop/NGS_TCRSeq/alpha-pheno/Demultiplex/alpha-pheno-Plate3A-Alpha02-joined.VDJ.H3.L3.CH1.dnaH3.fa	GMM	TB-1119	14442	24588	TRAV12-1	TRAJ43	CAVNRNDMRF	0.575	8302	TRAV16	TRAJ9	NA	0.381	5508	0	0	0	0	0	0	1	0	0	0	0	0	0	0	0	0	0	0	1	1	0	1	0
195	/Users/seshadrilab/Desktop/NGS_TCRSeq/alpha-pheno/Demultiplex/alpha-pheno-Plate3A-Alpha03-joined.VDJ.H3.L3.CH1.dnaH3.fa	GMM	TB-1119	11310	24360	TRAV1-2	TRAJ9	CAVRNTGGFKTIF	0.935	10578	NA	NA	NA	NA	NA	0	0	0	0	0	0	0	0	0	0	0	0	0	0	0	0	0	1	0	0	0	1	0
196	/Users/seshadrilab/Desktop/NGS_TCRSeq/alpha-pheno/Demultiplex/alpha-pheno-Plate3A-Alpha04-joined.VDJ.H3.L3.CH1.dnaH3.fa	GMM	TB-1119	12346	22841	TRAV12-2	TRAJ48	CASSFRKLTF	0.948	11712	NA	NA	NA	NA	NA	0	0	1	0	1	0	0	0	0	0	0	0	0	0	0	0	0	0	1	1	0	1	0
197	/Users/seshadrilab/Desktop/NGS_TCRSeq/alpha-pheno/Demultiplex/alpha-pheno-Plate3A-Alpha05-joined.VDJ.H3.L3.CH1.dnaH3.fa	GMM	TB-1119	12160	19703	TRAV35	TRAJ57	NA	0.671	8157	TRAV13-2	TRAJ57	CAENIQGGSEKLVF	0.298	3627	0	0	0	0	0	0	1	0	0	0	0	0	0	0	0	0	0	0	1	1	0	1	0
198	/Users/seshadrilab/Desktop/NGS_TCRSeq/alpha-pheno/Demultiplex/alpha-pheno-Plate3A-Alpha06-joined.VDJ.H3.L3.CH1.dnaH3.fa	GMM	TB-1119	13239	18330	TRAV8-1	TRAJ43	CAPSNDMRF	0.523	6931	mTRAV14D-1	TRAJ37	CAASVSNTGKLIF	0.409	5421	0	0	0	1	1	0	1	0	0	0	0	0	0	0	0	0	1	1	1	1	1	1	0
199	/Users/seshadrilab/Desktop/NGS_TCRSeq/alpha-pheno/Demultiplex/alpha-pheno-Plate3A-Alpha07-joined.VDJ.H3.L3.CH1.dnaH3.fa	GMM	TB-1119	12426	20633	NA	TRAJ48 59 0	CAMSFNFGNEKLTF	0.716	8900	TRAV8-6	TRAJ3	NA	0.159	1982	0	0	0	0	0	0	1	0	0	0	0	0	0	0	0	0	0	0	1	0	0	0	0
200	/Users/seshadrilab/Desktop/NGS_TCRSeq/alpha-pheno/Demultiplex/alpha-pheno-Plate3A-Alpha08-joined.VDJ.H3.L3.CH1.dnaH3.fa	GMM	TB-1119	60	29322	NA	NA	NA	NA	NA	NA	NA	NA	NA	NA	0	0	0	1	0	0	0	0	0	0	0	0	0	0	0	0	1	1	1	1	0	1	0
201	/Users/seshadrilab/Desktop/NGS_TCRSeq/alpha-pheno/Demultiplex/alpha-pheno-Plate3A-Alpha09-joined.VDJ.H3.L3.CH1.dnaH3.fa	GMM	TB-1119	6461	18343	TRAV1-2	TRAJ12	CAAMDSSYKLIF	0.828	5350	TRAV1-2	TRAJ12	CAAMDGSYKLIF	0.106	688	0	0	1	1	1	0	1	0	0	0	0	0	0	0	0	0	1	1	1	1	1	1	0
202	/Users/seshadrilab/Desktop/NGS_TCRSeq/alpha-pheno/Demultiplex/alpha-pheno-Plate3A-Alpha10-joined.VDJ.H3.L3.CH1.dnaH3.fa	GMM	TB-1119	13337	28882	TRAV16	TRAJ34	CALIYNTDKLIF	0.547	7294	TRAV4	TRAJ27	CLVGDDDAGKSTF	0.385	5136	1	1	0	1	0	0	1	0	0	0	0	0	0	0	0	0	1	0	1	1	1	1	1
203	/Users/seshadrilab/Desktop/NGS_TCRSeq/alpha-pheno/Demultiplex/alpha-pheno-Plate3A-Alpha11-joined.VDJ.H3.L3.CH1.dnaH3.fa	GMM	TB-1119	13411	26962	NA	TRAJ23 59 0	CAMRERRRYNQGGKLIF	0.396	5319	TRAV8-6	TRAJ5	CAVSGDTGRRALTF	0.388	5205	1	1	0	0	1	0	1	0	0	0	1	0	0	0	1	0	1	0	1	1	1	1	0
204	/Users/seshadrilab/Desktop/NGS_TCRSeq/alpha-pheno/Demultiplex/alpha-pheno-Plate3A-Alpha12-joined.VDJ.H3.L3.CH1.dnaH3.fa	GMM	TB-1119	223	32400	NA	NA	NA	NA	NA	NA	NA	NA	NA	NA	0	0	0	0	0	0	0	0	0	0	0	0	0	0	0	0	0	0	0	0	0	0	0
205	/Users/seshadrilab/Desktop/NGS_TCRSeq/alpha-pheno/Demultiplex/alpha-pheno-Plate3B-Alpha01-joined.VDJ.H3.L3.CH1.dnaH3.fa	GMM	TB-1119	14383	22625	TRAV39	TRAJ43	CSHDMRF	0.902	12985	NA	NA	NA	NA	NA	0	0	0	1	0	0	1	1	1	0	0	0	0	0	0	0	0	1	1	1	1	1	0
206	/Users/seshadrilab/Desktop/NGS_TCRSeq/alpha-pheno/Demultiplex/alpha-pheno-Plate3B-Alpha02-joined.VDJ.H3.L3.CH1.dnaH3.fa	GMM	TB-1119	114	22501	NA	NA	NA	NA	NA	NA	NA	NA	NA	NA	0	0	0	0	1	0	1	0	0	0	0	0	0	0	0	0	1	1	1	1	1	1	0
207	/Users/seshadrilab/Desktop/NGS_TCRSeq/alpha-pheno/Demultiplex/alpha-pheno-Plate3B-Alpha03-joined.VDJ.H3.L3.CH1.dnaH3.fa	GMM	TB-1119	13558	23778	TRAV19	TRAJ32	NA	0.783	10626	TRAV6	TRAJ34	CALSFNTDKLIF	0.194	2634	0	0	0	1	1	0	1	0	0	0	0	0	0	0	0	0	0	0	1	1	1	1	1
208	/Users/seshadrilab/Desktop/NGS_TCRSeq/alpha-pheno/Demultiplex/alpha-pheno-Plate3B-Alpha04-joined.VDJ.H3.L3.CH1.dnaH3.fa	GMM	TB-1119	14097	23586	TRAV8-3	TRAJ16	NA	0.651	9177	TRAV9-1	TRAJ3	CALLYSSASKIIF	0.32	4522	0	0	1	0	1	0	1	0	0	0	0	0	0	0	0	0	1	1	1	1	1	1	0
209	/Users/seshadrilab/Desktop/NGS_TCRSeq/alpha-pheno/Demultiplex/alpha-pheno-Plate3B-Alpha05-joined.VDJ.H3.L3.CH1.dnaH3.fa	GMM	TB-1119	152	22075	NA	NA	NA	NA	NA	NA	NA	NA	NA	NA	0	0	0	0	0	0	0	0	0	0	0	0	0	0	0	0	0	0	0	1	0	0	0
210	/Users/seshadrilab/Desktop/NGS_TCRSeq/alpha-pheno/Demultiplex/alpha-pheno-Plate3B-Alpha06-joined.VDJ.H3.L3.CH1.dnaH3.fa	GMM	TB-1119	67	22197	NA	NA	NA	NA	NA	NA	NA	NA	NA	NA	0	0	0	0	1	0	1	0	1	0	0	0	0	0	0	0	0	1	1	1	1	1	0
211	/Users/seshadrilab/Desktop/NGS_TCRSeq/alpha-pheno/Demultiplex/alpha-pheno-Plate3B-Alpha07-joined.VDJ.H3.L3.CH1.dnaH3.fa	GMM	TB-1119	12435	20757	TRAV8-1	TRAJ42	CAVTGGGSQGNLIF	0.907	11284	NA	NA	NA	NA	NA	0	1	1	0	1	0	1	0	1	0	0	0	0	0	0	0	0	0	1	1	1	1	0
212	/Users/seshadrilab/Desktop/NGS_TCRSeq/alpha-pheno/Demultiplex/alpha-pheno-Plate3B-Alpha08-joined.VDJ.H3.L3.CH1.dnaH3.fa	GMM	TB-1119	13269	40691	TRAV39	TRAJ27	CAVDDVGKSTF	0.935	12414	NA	NA	NA	NA	NA	0	0	1	0	0	0	0	0	1	0	0	0	0	0	0	0	0	0	1	1	1	1	0
213	/Users/seshadrilab/Desktop/NGS_TCRSeq/alpha-pheno/Demultiplex/alpha-pheno-Plate3B-Alpha09-joined.VDJ.H3.L3.CH1.dnaH3.fa	GMM	TB-1119	11748	21900	TRAV13-1	TRAJ47	CAALYGNKLVF	0.941	11060	NA	NA	NA	NA	NA	0	0	0	0	1	0	1	0	0	0	0	0	0	0	0	0	1	0	0	0	1	1	0
214	/Users/seshadrilab/Desktop/NGS_TCRSeq/alpha-pheno/Demultiplex/alpha-pheno-Plate3B-Alpha10-joined.VDJ.H3.L3.CH1.dnaH3.fa	GMM	TB-1119	12972	38132	TRAV1-2	TRAJ9	CAVRNTGGFKTIF	0.921	11951	NA	NA	NA	NA	NA	0	1	0	0	0	0	1	0	0	0	0	0	0	0	0	0	0	1	1	1	1	1	1
215	/Users/seshadrilab/Desktop/NGS_TCRSeq/alpha-pheno/Demultiplex/alpha-pheno-Plate3B-Alpha11-joined.VDJ.H3.L3.CH1.dnaH3.fa	GMM	TB-1119	13721	33631	TRAV27	TRAJ28	CAGAGAGSYQLTF	0.756	9350	TRAV3	TRAJ38	CAVRATDGNNRKLIW	0.165	2048	1	1	1	1	1	0	1	0	0	0	0	0	0	0	0	0	1	1	1	1	1	1	1
216	/Users/seshadrilab/Desktop/NGS_TCRSeq/alpha-pheno/Demultiplex/alpha-pheno-Plate3B-Alpha12-joined.VDJ.H3.L3.CH1.dnaH3.fa	GMM	TB-1119	13163	38591	TRAV12-2	TRAJ31	CAVFNNARLMF	0.547	7201	TRAV8-4	TRAJ44	NA	0.42	5535	0	0	0	0	0	0	0	0	0	0	0	0	0	0	0	0	0	1	1	0	0	1	0
217	/Users/seshadrilab/Desktop/NGS_TCRSeq/alpha-pheno/Demultiplex/alpha-pheno-Plate3C-Alpha01-joined.VDJ.H3.L3.CH1.dnaH3.fa	GMM	TB-1119	13433	24871	TRAV8-4	TRAJ22	CSLSGSARQLTF	0.924	12414	NA	NA	NA	NA	NA	0	0	0	0	0	0	0	0	0	0	0	0	0	0	0	0	0	1	1	0	0	1	0
218	/Users/seshadrilab/Desktop/NGS_TCRSeq/alpha-pheno/Demultiplex/alpha-pheno-Plate3C-Alpha02-joined.VDJ.H3.L3.CH1.dnaH3.fa	GMM	TB-1119	13457	22341	TRAV1-2	TRAJ33	CAVVDSNYQLIW	0.494	6657	TRAV17	TRAJ20	NA	0.454	6112	0	0	1	0	1	0	1	0	0	0	0	0	0	0	0	0	0	0	1	1	1	1	0
219	/Users/seshadrilab/Desktop/NGS_TCRSeq/alpha-pheno/Demultiplex/alpha-pheno-Plate3C-Alpha03-joined.VDJ.H3.L3.CH1.dnaH3.fa	GMM	TB-1119	12006	23475	TRAV21	TRAJ22	CAVIGSARQLTF	0.708	8505	TRAV13-1	TRAJ40	CAASSGTYKYIF	0.228	2748	0	0	0	0	0	0	1	0	0	0	1	0	0	0	0	0	0	0	1	1	0	0	0
220	/Users/seshadrilab/Desktop/NGS_TCRSeq/alpha-pheno/Demultiplex/alpha-pheno-Plate3C-Alpha04-joined.VDJ.H3.L3.CH1.dnaH3.fa	GMM	TB-1119	48	24926	NA	NA	NA	NA	NA	NA	NA	NA	NA	NA	0	0	0	1	1	0	0	0	0	0	0	0	0	0	0	0	0	0	0	1	0	0	0
221	/Users/seshadrilab/Desktop/NGS_TCRSeq/alpha-pheno/Demultiplex/alpha-pheno-Plate3C-Alpha05-joined.VDJ.H3.L3.CH1.dnaH3.fa	GMM	TB-1119	10990	20738	TRAV13-1	TRAJ6	CAASSPGGSYIPTF	0.814	8955	TRAV13-1	TRAJ13	NA	0.117	1292	0	0	0	1	0	0	1	0	0	0	0	0	0	0	0	0	1	0	1	1	0	1	0
222	/Users/seshadrilab/Desktop/NGS_TCRSeq/alpha-pheno/Demultiplex/alpha-pheno-Plate3C-Alpha06-joined.VDJ.H3.L3.CH1.dnaH3.fa	GMM	TB-1119	13485	22838	mTRDV2-2	TRAJ53	CAYGSGGSNYKLTF	0.763	6170	TRAV40	TRAJ38	CLLGVIPLDAGNNRKLIW	0.162	1310	0	0	0	1	0	1	1	0	0	0	0	0	0	0	0	0	0	1	1	1	0	1	0
223	/Users/seshadrilab/Desktop/NGS_TCRSeq/alpha-pheno/Demultiplex/alpha-pheno-Plate3C-Alpha07-joined.VDJ.H3.L3.CH1.dnaH3.fa	GMM	TB-1119	11171	24544	TRAV29/DV5	TRAJ54	CAARIIQGAQKLVF	0.726	8108	TRAV29/DV5	TRAJ44	NA	0.203	2273	0	1	1	0	0	0	0	0	0	0	0	0	0	0	0	0	0	1	1	1	0	1	0
224	/Users/seshadrilab/Desktop/NGS_TCRSeq/alpha-pheno/Demultiplex/alpha-pheno-Plate3C-Alpha08-joined.VDJ.H3.L3.CH1.dnaH3.fa	GMM	TB-1119	10965	22105	TRAV12-3	TRAJ49	CAIRNAIRNQFYF	0.666	7299	TRAV3	TRAJ29	CAVRDIGGVRGNTPLVF	0.236	2593	1	0	0	1	1	0	1	1	0	0	0	0	0	0	0	0	1	0	1	1	1	1	1
225	/Users/seshadrilab/Desktop/NGS_TCRSeq/alpha-pheno/Demultiplex/alpha-pheno-Plate3C-Alpha09-joined.VDJ.H3.L3.CH1.dnaH3.fa	GMM	TB-1119	14201	25397	TRAV27	TRAJ41	CAGDPNSGYALNF	0.607	6314	TRAV25	TRAJ53	CAGTMNSGGSNYKLTF	0.315	3278	0	0	1	0	0	0	1	0	0	0	0	0	0	0	0	0	0	1	1	0	0	1	0
226	/Users/seshadrilab/Desktop/NGS_TCRSeq/alpha-pheno/Demultiplex/alpha-pheno-Plate3C-Alpha10-joined.VDJ.H3.L3.CH1.dnaH3.fa	GMM	TB-1119	13865	16981	TRAV10	TRAJ49	CVVNSNTGNQFYF	0.73	10123	TRAV21	TRAJ49	NA	0.149	2071	1	1	0	0	1	0	1	0	0	0	1	0	0	0	0	0	1	1	1	1	1	1	1
227	/Users/seshadrilab/Desktop/NGS_TCRSeq/alpha-pheno/Demultiplex/alpha-pheno-Plate3C-Alpha11-joined.VDJ.H3.L3.CH1.dnaH3.fa	GMM	TB-1119	10728	24440	mTRAV14D-1	TRAJ29	NA	0.642	6888	TRAV8-3	TRAJ10	CAVGLNSGYSTLTF	0.263	2827	0	1	1	0	0	0	0	0	0	0	0	0	0	0	0	0	0	1	1	1	0	1	1
228	/Users/seshadrilab/Desktop/NGS_TCRSeq/alpha-pheno/Demultiplex/alpha-pheno-Plate3C-Alpha12-joined.VDJ.H3.L3.CH1.dnaH3.fa	GMM	TB-1119	8757	24213	TRAV27	TRAJ15	NA	0.58	5080	TRAV6	TRAJ48	CAPFGNEKLTF	0.391	3428	0	0	0	1	0	0	0	0	0	0	0	0	0	0	0	0	0	0	1	0	0	1	0
229	/Users/seshadrilab/Desktop/NGS_TCRSeq/alpha-pheno/Demultiplex/alpha-pheno-Plate3D-Alpha01-joined.VDJ.H3.L3.CH1.dnaH3.fa	GMM	TB-1119	10143	18659	TRAV10	TRAJ42	CVVSPPGSQGNLIF	0.385	3901	TRAV19	TRAJ43	NA	0.152	1543	1	1	1	1	1	0	1	0	0	0	0	0	0	0	1	0	1	1	1	1	1	1	1
230	/Users/seshadrilab/Desktop/NGS_TCRSeq/alpha-pheno/Demultiplex/alpha-pheno-Plate3D-Alpha02-joined.VDJ.H3.L3.CH1.dnaH3.fa	GMM	TB-1119	10145	21779	TRAV8-1	TRAJ28	CAVNAPGAGSYQLTF	0.923	9370	NA	NA	NA	NA	NA	0	0	0	0	0	0	1	0	0	0	0	0	0	0	0	0	0	1	1	0	0	0	0
231	/Users/seshadrilab/Desktop/NGS_TCRSeq/alpha-pheno/Demultiplex/alpha-pheno-Plate3D-Alpha03-joined.VDJ.H3.L3.CH1.dnaH3.fa	GMM	TB-1119	10461	21552	TRAV26-2	TRAJ34	NA	0.983	10284	NA	NA	NA	NA	NA	0	1	0	0	0	0	0	0	0	0	0	0	0	0	1	0	0	1	1	1	0	1	0
232	/Users/seshadrilab/Desktop/NGS_TCRSeq/alpha-pheno/Demultiplex/alpha-pheno-Plate3D-Alpha04-joined.VDJ.H3.L3.CH1.dnaH3.fa	GMM	TB-1119	10760	17401	TRAV21	TRAJ49	CASNTGNQFYF	0.918	9887	NA	NA	NA	NA	NA	0	0	0	0	1	0	0	0	0	0	0	0	0	0	0	0	0	1	1	0	0	1	0
233	/Users/seshadrilab/Desktop/NGS_TCRSeq/alpha-pheno/Demultiplex/alpha-pheno-Plate3D-Alpha05-joined.VDJ.H3.L3.CH1.dnaH3.fa	GMM	TB-1119	10747	18950	TRAV12-1	TRAJ5	CVVNRRGTGRRALTF	0.739	7952	TRAV1-2	TRAJ23	NA	0.185	1992	0	0	1	0	1	0	1	0	1	0	0	0	0	0	0	0	1	0	1	1	1	1	0
234	/Users/seshadrilab/Desktop/NGS_TCRSeq/alpha-pheno/Demultiplex/alpha-pheno-Plate3D-Alpha06-joined.VDJ.H3.L3.CH1.dnaH3.fa	GMM	TB-1119	10778	20845	TRAV21	TRAJ10	NA	0.563	6070	TRAV8-4	TRAJ21	CAVSLYNFNKFYF	0.401	4329	0	0	0	1	0	0	1	0	0	0	0	0	0	0	0	0	0	1	1	1	1	1	1
235	/Users/seshadrilab/Desktop/NGS_TCRSeq/alpha-pheno/Demultiplex/alpha-pheno-Plate3D-Alpha07-joined.VDJ.H3.L3.CH1.dnaH3.fa	GMM	TB-1119	9163	20476	TRAV13-2	TRAJ26	CAENRGGQNFVF	0.93	8525	NA	NA	NA	NA	NA	0	0	1	0	1	0	0	1	1	0	0	0	0	0	0	0	1	0	1	1	1	1	1
236	/Users/seshadrilab/Desktop/NGS_TCRSeq/alpha-pheno/Demultiplex/alpha-pheno-Plate3D-Alpha08-joined.VDJ.H3.L3.CH1.dnaH3.fa	GMM	TB-1119	11462	20667	TRAV26-2	TRAJ13	NA	0.778	8921	TRAV27	TRAJ52	CAGRFIAGGTSYGKLTF	0.203	2336	0	0	0	0	0	0	1	0	1	0	0	0	0	0	1	0	1	0	1	1	0	1	1
237	/Users/seshadrilab/Desktop/NGS_TCRSeq/alpha-pheno/Demultiplex/alpha-pheno-Plate3D-Alpha09-joined.VDJ.H3.L3.CH1.dnaH3.fa	GMM	TB-1119	13649	19321	TRAV6	TRAJ40	CALGTGTYKYIF	0.68	9287	TRAV8-3	TRAJ43	NA	0.27	3694	0	0	1	1	1	0	1	0	0	0	0	0	0	0	1	0	1	0	1	1	1	1	1
238	/Users/seshadrilab/Desktop/NGS_TCRSeq/alpha-pheno/Demultiplex/alpha-pheno-Plate3D-Alpha10-joined.VDJ.H3.L3.CH1.dnaH3.fa	GMM	TB-1119	12901	22028	TRAV1-2	TRAJ33	CAAQDSNYQLIW	0.611	7892	TRAV1-2	TRAJ17	NA	0.352	4545	0	0	0	0	1	0	1	0	0	0	0	0	0	0	0	0	1	1	1	1	1	1	0
239	/Users/seshadrilab/Desktop/NGS_TCRSeq/alpha-pheno/Demultiplex/alpha-pheno-Plate3D-Alpha11-joined.VDJ.H3.L3.CH1.dnaH3.fa	GMM	TB-1119	13905	21300	TRAV4	TRAJ20	NA	0.621	8634	TRAV9-1	TRAJ27	CALSDTNAGKSTF	0.358	4978	0	0	0	0	0	0	0	0	0	0	0	0	0	0	0	0	0	1	0	1	0	1	0
240	/Users/seshadrilab/Desktop/NGS_TCRSeq/alpha-pheno/Demultiplex/alpha-pheno-Plate3D-Alpha12-joined.VDJ.H3.L3.CH1.dnaH3.fa	GMM	TB-1119	14182	20874	TRAV8-1	TRAJ3	CAVNLRDSSASKIIF	0.529	7504	TRAV1-2	TRAJ42	NA	0.431	6117	0	0	0	0	0	0	0	0	0	0	0	0	0	0	0	0	0	0	1	0	0	1	0
241	/Users/seshadrilab/Desktop/NGS_TCRSeq/alpha-pheno/Demultiplex/alpha-pheno-Plate3E-Alpha01-joined.VDJ.H3.L3.CH1.dnaH3.fa	GMM	TB-1119	13293	18314	TRAV26-2	TRAJ56	CIPHFTGANSKLTF	0.449	5979	TRAV39	TRAJ33	CAVERDSNYQLIW	0.283	3768	1	1	1	1	1	0	1	0	0	0	0	0	0	0	0	0	0	0	1	1	0	1	0
242	/Users/seshadrilab/Desktop/NGS_TCRSeq/alpha-pheno/Demultiplex/alpha-pheno-Plate3E-Alpha02-joined.VDJ.H3.L3.CH1.dnaH3.fa	GMM	TB-1119	13768	24089	TRAV26-1	TRAJ30	CIVRAKNRDDKIIF	0.826	11373	NA	NA	NA	NA	NA	0	0	0	0	0	0	1	0	0	0	0	0	0	0	0	0	0	0	0	1	0	1	0
243	/Users/seshadrilab/Desktop/NGS_TCRSeq/alpha-pheno/Demultiplex/alpha-pheno-Plate3E-Alpha03-joined.VDJ.H3.L3.CH1.dnaH3.fa	GMM	TB-1119	12112	21011	TRAV1-2	TRAJ20	CAVEDGDYKLSF	0.642	7781	TRAV8-4	TRAJ17	NA	0.312	3788	0	0	0	0	1	0	0	0	0	0	0	0	0	0	0	0	0	1	1	1	0	1	1
244	/Users/seshadrilab/Desktop/NGS_TCRSeq/alpha-pheno/Demultiplex/alpha-pheno-Plate3E-Alpha04-joined.VDJ.H3.L3.CH1.dnaH3.fa	GMM	TB-1119	74	24345	NA	NA	NA	NA	NA	NA	NA	NA	NA	NA	0	1	0	0	0	0	0	0	0	0	0	0	0	0	0	0	0	1	0	1	0	0	0
245	/Users/seshadrilab/Desktop/NGS_TCRSeq/alpha-pheno/Demultiplex/alpha-pheno-Plate3E-Alpha05-joined.VDJ.H3.L3.CH1.dnaH3.fa	GMM	TB-1119	12382	22199	TRAV12-3	TRAJ13	CAMSAPSGGYQKVTF	0.918	11373	NA	NA	NA	NA	NA	0	0	0	0	0	0	0	0	0	0	0	0	0	0	0	0	0	1	1	1	0	1	0
246	/Users/seshadrilab/Desktop/NGS_TCRSeq/alpha-pheno/Demultiplex/alpha-pheno-Plate3E-Alpha06-joined.VDJ.H3.L3.CH1.dnaH3.fa	GMM	TB-1119	7039	22187	TRAV1-2	TRAJ33	CAVKDSNYQLIW	0.932	6565	NA	NA	NA	NA	NA	0	0	0	0	1	0	1	0	0	0	0	0	0	0	0	0	1	1	1	1	0	1	0
247	/Users/seshadrilab/Desktop/NGS_TCRSeq/alpha-pheno/Demultiplex/alpha-pheno-Plate3E-Alpha07-joined.VDJ.H3.L3.CH1.dnaH3.fa	GMM	TB-1119	13548	23660	TRAV12-2	TRAJ31	CAVNNARLMF	0.93	12599	NA	NA	NA	NA	NA	0	1	0	0	0	0	1	0	0	0	0	0	0	0	0	0	0	1	1	1	0	1	0
248	/Users/seshadrilab/Desktop/NGS_TCRSeq/alpha-pheno/Demultiplex/alpha-pheno-Plate3E-Alpha08-joined.VDJ.H3.L3.CH1.dnaH3.fa	GMM	TB-1119	13425	22930	TRAV17	TRAJ41	CATLSSSGYALNF	0.926	12429	NA	NA	NA	NA	NA	0	0	0	1	0	1	1	0	0	0	0	0	0	0	0	0	0	1	1	1	0	1	0
249	/Users/seshadrilab/Desktop/NGS_TCRSeq/alpha-pheno/Demultiplex/alpha-pheno-Plate3E-Alpha09-joined.VDJ.H3.L3.CH1.dnaH3.fa	GMM	TB-1119	12558	22800	TRAV1-2	TRAJ33	CAVVDSNYQLIW	0.937	11776	NA	NA	NA	NA	NA	0	0	1	0	1	0	0	0	1	0	0	0	0	0	0	0	1	1	1	1	1	1	0
250	/Users/seshadrilab/Desktop/NGS_TCRSeq/alpha-pheno/Demultiplex/alpha-pheno-Plate3E-Alpha10-joined.VDJ.H3.L3.CH1.dnaH3.fa	GMM	TB-1119	12284	21976	TRAV13-1	TRAJ48	CAAPPNFGNEKLTF	0.672	8255	NA	TRAJ28 59 0	CAVRDFGAGSYQLTF	0.17	2097	1	1	0	0	0	0	1	0	0	0	1	0	0	0	0	0	0	1	1	1	0	1	1
251	/Users/seshadrilab/Desktop/NGS_TCRSeq/alpha-pheno/Demultiplex/alpha-pheno-Plate3E-Alpha11-joined.VDJ.H3.L3.CH1.dnaH3.fa	GMM	TB-1119	13050	23170	TRAV12-1	TRAJ42	CAVNGANYGGSQGNLIF	0.717	9360	TRAV9-1	TRAJ49	NA	0.162	2121	0	0	1	0	0	0	0	0	0	0	0	0	0	0	0	0	0	1	0	1	0	1	1
252	/Users/seshadrilab/Desktop/NGS_TCRSeq/alpha-pheno/Demultiplex/alpha-pheno-Plate3E-Alpha12-joined.VDJ.H3.L3.CH1.dnaH3.fa	GMM	TB-1119	13300	19521	TRAV8-6	TRAJ57	CAVSETRSEKLVF	0.53	7058	NA	TRAJ40 60 0	CAVQATSGTYKYIF	0.371	4941	1	1	1	0	1	1	1	0	0	1	1	0	0	0	0	0	1	1	1	1	1	1	1
253	/Users/seshadrilab/Desktop/NGS_TCRSeq/alpha-pheno/Demultiplex/alpha-pheno-Plate3F-Alpha01-joined.VDJ.H3.L3.CH1.dnaH3.fa	GMM	TB-1119	12919	24319	TRAV8-4	TRAJ48	NA	0.499	6456	TRAV25	TRAJ52	CAGPRPKAGGTSYGKLTF	0.46	5943	0	0	0	0	0	0	0	0	0	0	0	0	0	0	0	0	0	1	1	0	0	0	0
254	/Users/seshadrilab/Desktop/NGS_TCRSeq/alpha-pheno/Demultiplex/alpha-pheno-Plate3F-Alpha02-joined.VDJ.H3.L3.CH1.dnaH3.fa	GMM	TB-1119	13987	22761	TRAV26-1	TRAJ22	CIVRVQGSGSARQLTF	0.712	9961	TRAV1-2	TRAJ33	CAVMDSNYQLIW	0.205	2868	1	0	0	0	1	0	0	1	0	0	0	0	0	0	0	0	1	1	1	1	1	1	0
255	/Users/seshadrilab/Desktop/NGS_TCRSeq/alpha-pheno/Demultiplex/alpha-pheno-Plate3F-Alpha03-joined.VDJ.H3.L3.CH1.dnaH3.fa	GMM	TB-1119	11441	24248	TRAV13-1	TRAJ38	CAPDAGNNRKLIW	0.746	8536	mTRAV14D-1	TRAJ8	CAASKDPSNTGFQKLVF	0.172	1976	0	0	0	0	0	0	0	0	0	0	0	0	0	0	0	0	0	1	1	0	0	0	0
256	/Users/seshadrilab/Desktop/NGS_TCRSeq/alpha-pheno/Demultiplex/alpha-pheno-Plate3F-Alpha04-joined.VDJ.H3.L3.CH1.dnaH3.fa	GMM	TB-1119	59	22909	NA	NA	NA	NA	NA	NA	NA	NA	NA	NA	1	0	0	0	0	0	1	0	0	0	0	0	0	0	0	0	1	1	1	1	1	1	1
257	/Users/seshadrilab/Desktop/NGS_TCRSeq/alpha-pheno/Demultiplex/alpha-pheno-Plate3F-Alpha05-joined.VDJ.H3.L3.CH1.dnaH3.fa	GMM	TB-1119	208	20446	NA	NA	NA	NA	NA	NA	NA	NA	NA	NA	0	0	0	0	0	0	0	0	0	0	0	0	0	0	0	0	0	1	0	1	0	0	0
258	/Users/seshadrilab/Desktop/NGS_TCRSeq/alpha-pheno/Demultiplex/alpha-pheno-Plate3F-Alpha06-joined.VDJ.H3.L3.CH1.dnaH3.fa	GMM	TB-1119	13310	20449	TRAV1-2	TRAJ40	CAVFTSGTYKYIF	0.933	12426	NA	NA	NA	NA	NA	0	0	0	0	0	0	1	0	0	0	0	0	0	0	0	0	0	0	1	0	0	1	1
259	/Users/seshadrilab/Desktop/NGS_TCRSeq/alpha-pheno/Demultiplex/alpha-pheno-Plate3F-Alpha07-joined.VDJ.H3.L3.CH1.dnaH3.fa	GMM	TB-1119	14313	20987	TRAV8-3	TRAJ52	CAVGARAGGTSYGKLTF	0.544	7800	NA	TRAJ37 56 0	NA	0.351	5033	0	0	0	0	0	0	1	0	0	0	0	0	0	0	0	0	0	0	0	1	0	1	0
260	/Users/seshadrilab/Desktop/NGS_TCRSeq/alpha-pheno/Demultiplex/alpha-pheno-Plate3F-Alpha08-joined.VDJ.H3.L3.CH1.dnaH3.fa	GMM	TB-1119	14247	19282	TRAV8-4	TRAJ37	CVVSDRAGKLIF	0.604	8605	TRAV9-1	TRAJ15	NA	0.352	5023	0	0	0	0	0	0	1	0	0	0	0	0	0	0	0	0	0	1	1	1	0	1	0
261	/Users/seshadrilab/Desktop/NGS_TCRSeq/alpha-pheno/Demultiplex/alpha-pheno-Plate3F-Alpha09-joined.VDJ.H3.L3.CH1.dnaH3.fa	GMM	TB-1119	76	18658	NA	NA	NA	NA	NA	NA	NA	NA	NA	NA	0	0	0	1	1	0	1	1	0	0	0	0	0	0	0	0	1	0	1	1	1	1	0
262	/Users/seshadrilab/Desktop/NGS_TCRSeq/alpha-pheno/Demultiplex/alpha-pheno-Plate3F-Alpha10-joined.VDJ.H3.L3.CH1.dnaH3.fa	GMM	TB-1119	13590	24996	NA	TRAJ23 59 0	CAMRERRRYNQGGKLIF	0.81	11008	NA	NA	NA	NA	NA	0	0	0	0	1	0	0	1	1	0	0	0	0	0	0	0	1	1	1	1	1	1	0
263	/Users/seshadrilab/Desktop/NGS_TCRSeq/alpha-pheno/Demultiplex/alpha-pheno-Plate3F-Alpha11-joined.VDJ.H3.L3.CH1.dnaH3.fa	GMM	TB-1119	12240	24665	TRAV8-6	TRAJ32	CAVSSNYGGATNKLIF	0.914	11186	NA	NA	NA	NA	NA	0	1	0	0	0	0	0	0	0	0	0	0	0	0	0	0	0	1	1	0	0	1	0
264	/Users/seshadrilab/Desktop/NGS_TCRSeq/alpha-pheno/Demultiplex/alpha-pheno-Plate3F-Alpha12-joined.VDJ.H3.L3.CH1.dnaH3.fa	GMM	TB-1119	187	26366	NA	NA	NA	NA	NA	NA	NA	NA	NA	NA	0	0	0	0	0	0	0	0	0	0	0	0	0	0	0	0	0	1	0	0	0	0	0
265	/Users/seshadrilab/Desktop/NGS_TCRSeq/alpha-pheno/Demultiplex/alpha-pheno-Plate3G-Alpha01-joined.VDJ.H3.L3.CH1.dnaH3.fa	GMM	TB-1119	150	23830	NA	NA	NA	NA	NA	NA	NA	NA	NA	NA	0	0	0	0	0	0	0	0	0	0	0	0	0	0	0	0	0	1	0	1	0	0	0
266	/Users/seshadrilab/Desktop/NGS_TCRSeq/alpha-pheno/Demultiplex/alpha-pheno-Plate3G-Alpha02-joined.VDJ.H3.L3.CH1.dnaH3.fa	GMM	TB-1119	112	24338	NA	NA	NA	NA	NA	NA	NA	NA	NA	NA	0	0	0	0	0	0	0	0	0	0	0	0	0	0	0	0	0	1	0	1	1	1	0
267	/Users/seshadrilab/Desktop/NGS_TCRSeq/alpha-pheno/Demultiplex/alpha-pheno-Plate3G-Alpha03-joined.VDJ.H3.L3.CH1.dnaH3.fa	GMM	TB-1119	10323	23445	TRAV29/DV5	TRAJ20	CAALPDPISNDYKLSF	0.905	9339	NA	NA	NA	NA	NA	0	0	0	0	0	0	1	0	0	0	0	0	0	0	0	0	1	1	0	1	1	1	0
268	/Users/seshadrilab/Desktop/NGS_TCRSeq/alpha-pheno/Demultiplex/alpha-pheno-Plate3G-Alpha04-joined.VDJ.H3.L3.CH1.dnaH3.fa	GMM	TB-1119	54	22786	NA	NA	NA	NA	NA	NA	NA	NA	NA	NA	0	0	0	0	0	0	1	0	0	0	0	0	0	0	0	0	1	1	1	1	0	1	0
269	/Users/seshadrilab/Desktop/NGS_TCRSeq/alpha-pheno/Demultiplex/alpha-pheno-Plate3G-Alpha05-joined.VDJ.H3.L3.CH1.dnaH3.fa	GMM	TB-1119	13610	20616	TRAV21	TRAJ39	NA	0.658	8958	TRAV29/DV5	TRAJ40	CAASAASGTYKYIF	0.319	4350	0	0	0	0	0	0	1	0	0	0	0	0	0	0	0	0	0	0	1	1	0	1	1
270	/Users/seshadrilab/Desktop/NGS_TCRSeq/alpha-pheno/Demultiplex/alpha-pheno-Plate3G-Alpha06-joined.VDJ.H3.L3.CH1.dnaH3.fa	GMM	TB-1119	12095	20231	TRAV9-1	TRAJ28	CALGGLYSGAGSYQLTF	0.916	11078	NA	NA	NA	NA	NA	0	0	0	0	0	0	1	0	0	0	0	0	0	0	0	0	0	0	0	1	1	1	0
271	/Users/seshadrilab/Desktop/NGS_TCRSeq/alpha-pheno/Demultiplex/alpha-pheno-Plate3G-Alpha07-joined.VDJ.H3.L3.CH1.dnaH3.fa	GMM	TB-1119	96	20255	NA	NA	NA	NA	NA	NA	NA	NA	NA	NA	0	0	0	0	1	0	1	0	0	0	0	0	0	0	0	0	1	1	1	1	1	1	0
272	/Users/seshadrilab/Desktop/NGS_TCRSeq/alpha-pheno/Demultiplex/alpha-pheno-Plate3G-Alpha08-joined.VDJ.H3.L3.CH1.dnaH3.fa	GMM	TB-1119	14393	19993	TRAV8-4	TRAJ24	CAVSDRPDSWGKLQF	0.467	6723	NA	TRAJ9 58 0	NA	0.415	5972	0	0	0	1	0	0	1	0	0	0	0	0	0	0	0	0	0	0	1	1	0	1	0
273	/Users/seshadrilab/Desktop/NGS_TCRSeq/alpha-pheno/Demultiplex/alpha-pheno-Plate3G-Alpha09-joined.VDJ.H3.L3.CH1.dnaH3.fa	GMM	TB-1119	12715	18469	TRAV19	TRAJ52	CALVRAGGASYGKLTF	0.313	3989	TRAV10	TRAJ10	CVVSADTGGGNKLTF	0.286	3644	1	1	1	0	1	0	1	1	0	0	0	0	0	0	1	0	1	1	1	1	1	1	1
274	/Users/seshadrilab/Desktop/NGS_TCRSeq/alpha-pheno/Demultiplex/alpha-pheno-Plate3G-Alpha10-joined.VDJ.H3.L3.CH1.dnaH3.fa	Cell Line	TB-1119	12273	21824	TRAV8-4	TRAJ20	CVVSDNYKLSF	0.769	9447	TRAV1-2	TRAJ9	CAVRLTGGFKTIF	0.152	1873	0	0	0	0	0	1	1	0	1	0	0	0	0	0	0	0	0	1	0	1	1	1	1
275	/Users/seshadrilab/Desktop/NGS_TCRSeq/alpha-pheno/Demultiplex/alpha-pheno-Plate3G-Alpha11-joined.VDJ.H3.L3.CH1.dnaH3.fa	Blank	TB-1119	217	23066	NA	NA	NA	NA	NA	NA	NA	NA	NA	NA	0	0	0	0	0	0	0	0	0	0	0	0	0	0	0	0	0	0	0	0	0	0	0
276	/Users/seshadrilab/Desktop/NGS_TCRSeq/alpha-pheno/Demultiplex/alpha-pheno-Plate3G-Alpha12-joined.VDJ.H3.L3.CH1.dnaH3.fa	Tet (-)	TB-1119	12070	21976	TRAV8-3	TRAJ5	CAVGGSPMDTGRRALTF	0.642	7754	TRAV1-1	TRAJ45	NA	0.293	3538	0	0	0	0	0	0	0	0	0	0	0	0	0	0	0	0	1	1	0	1	0	1	0
277	/Users/seshadrilab/Desktop/NGS_TCRSeq/alpha-pheno/Demultiplex/alpha-pheno-Plate3H-Alpha01-joined.VDJ.H3.L3.CH1.dnaH3.fa	Tet (-)	TB-1119	12847	30110	TRAV8-4	TRAJ10	CAVTVTGGGNKLTF	0.923	11868	NA	NA	NA	NA	NA	0	0	0	1	0	0	1	0	0	0	0	0	0	0	0	0	0	1	1	1	0	1	0
278	/Users/seshadrilab/Desktop/NGS_TCRSeq/alpha-pheno/Demultiplex/alpha-pheno-Plate3H-Alpha02-joined.VDJ.H3.L3.CH1.dnaH3.fa	Tet (-)	TB-1119	7288	33939	TRAV2	TRAJ45	CAVPYSGGGADGLTF	0.558	4071	TRAV26-2	TRAJ35	CILRVGWGGFGNVLHC	0.364	2653	0	0	0	1	0	0	1	0	0	0	0	0	0	0	0	0	0	0	1	1	0	1	0
279	/Users/seshadrilab/Desktop/NGS_TCRSeq/alpha-pheno/Demultiplex/alpha-pheno-Plate3H-Alpha03-joined.VDJ.H3.L3.CH1.dnaH3.fa	Tet (-)	TB-1119	12654	30766	TRAV27	TRAJ49	CAGGGGGNQFYF	0.765	9691	TRAV13-1	TRAJ41	NA	0.139	1766	0	0	0	0	0	0	1	0	0	0	0	0	0	0	0	0	0	1	1	1	0	1	0
280	/Users/seshadrilab/Desktop/NGS_TCRSeq/alpha-pheno/Demultiplex/alpha-pheno-Plate3H-Alpha04-joined.VDJ.H3.L3.CH1.dnaH3.fa	Tet (-)	TB-1119	15237	31644	TRAV26-1	TRAJ29	CIVRVASGNTPLVF	0.899	13705	NA	NA	NA	NA	NA	0	0	0	0	0	0	0	0	0	0	0	0	0	0	0	0	0	1	0	1	0	1	0
281	/Users/seshadrilab/Desktop/NGS_TCRSeq/alpha-pheno/Demultiplex/alpha-pheno-Plate3H-Alpha05-joined.VDJ.H3.L3.CH1.dnaH3.fa	Tet (-)	TB-1119	14566	21917	TRAV22	TRAJ39	CAVEGNAGNMLTF	0.857	6125	NA	NA	NA	NA	NA	0	0	0	0	0	0	0	0	0	0	0	0	0	0	0	0	0	1	1	0	0	1	0
282	/Users/seshadrilab/Desktop/NGS_TCRSeq/alpha-pheno/Demultiplex/alpha-pheno-Plate3H-Alpha06-joined.VDJ.H3.L3.CH1.dnaH3.fa	Tet (-)	TB-1119	11017	19553	TRAV29/DV5	TRAJ54	CAASRVQGAQKLVF	0.551	6079	TRAV24	TRAJ52	CASDNAGGTSYGKLTF	0.371	4092	0	0	0	0	1	0	0	0	0	0	0	0	0	0	0	0	1	0	1	1	1	1	0
283	/Users/seshadrilab/Desktop/NGS_TCRSeq/alpha-pheno/Demultiplex/alpha-pheno-Plate3H-Alpha07-joined.VDJ.H3.L3.CH1.dnaH3.fa	Tet (-)	TB-1119	11900	22561	TRAV3	TRAJ34	CAEPNTDKLIF	0.694	8257	TRAV4	TRAJ33	NA	0.262	3121	0	0	0	0	0	0	1	0	0	0	0	0	0	0	0	0	0	1	1	1	0	1	0
284	/Users/seshadrilab/Desktop/NGS_TCRSeq/alpha-pheno/Demultiplex/alpha-pheno-Plate3H-Alpha08-joined.VDJ.H3.L3.CH1.dnaH3.fa	Tet (-)	TB-1119	51	22268	NA	NA	NA	NA	NA	NA	NA	NA	NA	NA	0	0	0	0	0	0	1	0	1	0	0	0	0	0	0	0	0	0	1	1	1	1	0
285	/Users/seshadrilab/Desktop/NGS_TCRSeq/alpha-pheno/Demultiplex/alpha-pheno-Plate3H-Alpha09-joined.VDJ.H3.L3.CH1.dnaH3.fa	Tet (-)	TB-1119	13088	19203	TRAV41	TRAJ34	CAVNTDKLIF	0.941	12318	NA	NA	NA	NA	NA	0	0	0	0	0	0	1	0	1	0	0	0	0	0	1	0	0	0	0	1	0	1	0
286	/Users/seshadrilab/Desktop/NGS_TCRSeq/alpha-pheno/Demultiplex/alpha-pheno-Plate3H-Alpha10-joined.VDJ.H3.L3.CH1.dnaH3.fa	Tet (-)	TB-1119	14581	23664	TRAV26-1	TRAJ20	CIVRVNDYKLSF	0.927	13520	NA	NA	NA	NA	NA	0	1	0	1	0	0	0	0	0	0	0	0	0	0	0	0	0	0	1	1	1	1	0
287	/Users/seshadrilab/Desktop/NGS_TCRSeq/alpha-pheno/Demultiplex/alpha-pheno-Plate3H-Alpha11-joined.VDJ.H3.L3.CH1.dnaH3.fa	Cell Line	TB-1119	13299	21883	TRAV17	TRAJ9	CATPFIGGFKTIF	0.62	8246	TRAV3	TRAJ39	NA	0.331	4411	0	1	0	0	0	0	1	0	0	0	0	0	0	0	0	0	0	1	1	1	0	1	0
288	/Users/seshadrilab/Desktop/NGS_TCRSeq/alpha-pheno/Demultiplex/alpha-pheno-Plate3H-Alpha12-joined.VDJ.H3.L3.CH1.dnaH3.fa	Blank	TB-1119	60	15351	NA	NA	NA	NA	NA	NA	NA	NA	NA	NA	0	0	0	0	0	0	0	0	0	0	0	0	0	0	0	0	0	0	0	0	0	0	0
289	/Users/seshadrilab/Desktop/NGS_TCRSeq/alpha-pheno/Demultiplex/alpha-pheno-Plate4A-Alpha01-joined.VDJ.H3.L3.CH1.dnaH3.fa	SGL	TB-1119	15026	23712	TRAV8-3	TRAJ10	CAVGPTGGGNKLTF	0.834	12535	TRAV8-3	TRAJ6	CAVGITXRGYIPTF	0.1	1511	0	0	0	0	0	0	1	0	0	0	0	0	0	0	0	0	0	1	1	1	1	1	0
290	/Users/seshadrilab/Desktop/NGS_TCRSeq/alpha-pheno/Demultiplex/alpha-pheno-Plate4A-Alpha02-joined.VDJ.H3.L3.CH1.dnaH3.fa	SGL	TB-1119	12939	23755	TRAV1-2	TRAJ33	CASKDSNYQLIW	0.928	12014	NA	NA	NA	NA	NA	0	0	1	0	1	0	0	0	0	0	0	0	0	0	0	0	1	1	1	1	0	1	0
291	/Users/seshadrilab/Desktop/NGS_TCRSeq/alpha-pheno/Demultiplex/alpha-pheno-Plate4A-Alpha03-joined.VDJ.H3.L3.CH1.dnaH3.fa	SGL	TB-1119	13209	23557	TRAV8-4	TRAJ42	NA	0.582	7690	TRAV1-1	TRAJ17	CAVRGIKAAGNKLTF	0.383	5065	0	0	0	0	1	0	1	0	1	0	0	0	0	0	0	0	0	1	1	1	1	1	0
292	/Users/seshadrilab/Desktop/NGS_TCRSeq/alpha-pheno/Demultiplex/alpha-pheno-Plate4A-Alpha04-joined.VDJ.H3.L3.CH1.dnaH3.fa	SGL	TB-1119	14176	25118	TRAV21	TRAJ42	CAVKYGGSQGNLIF	0.917	13004	NA	NA	NA	NA	NA	0	0	0	0	0	0	1	0	0	0	0	0	0	0	0	0	1	0	1	0	1	1	0
293	/Users/seshadrilab/Desktop/NGS_TCRSeq/alpha-pheno/Demultiplex/alpha-pheno-Plate4A-Alpha05-joined.VDJ.H3.L3.CH1.dnaH3.fa	SGL	TB-1119	13583	15869	TRAV26-1	TRAJ52	NA	0.607	8258	TRAV25	TRAJ54	CAGLMIIQGAQKLVF	0.359	4888	0	0	1	1	1	0	1	0	0	0	0	0	0	0	1	0	1	0	1	1	1	1	0
294	/Users/seshadrilab/Desktop/NGS_TCRSeq/alpha-pheno/Demultiplex/alpha-pheno-Plate4A-Alpha06-joined.VDJ.H3.L3.CH1.dnaH3.fa	SGL	TB-1119	12368	14686	TRAV17	TRAJ34	CATDARRNTDKLIF	0.917	11345	NA	NA	NA	NA	NA	0	0	0	0	0	0	0	0	0	0	0	0	0	0	0	0	1	0	1	1	0	1	0
295	/Users/seshadrilab/Desktop/NGS_TCRSeq/alpha-pheno/Demultiplex/alpha-pheno-Plate4A-Alpha07-joined.VDJ.H3.L3.CH1.dnaH3.fa	SGL	TB-1119	13128	18062	TRAV21	TRAJ53	CAVRKNSGGSNYKLTF	0.828	10869	NA	NA	NA	NA	NA	0	0	0	0	0	0	1	0	0	0	0	0	0	0	0	0	0	0	1	1	0	1	0
296	/Users/seshadrilab/Desktop/NGS_TCRSeq/alpha-pheno/Demultiplex/alpha-pheno-Plate4A-Alpha08-joined.VDJ.H3.L3.CH1.dnaH3.fa	SGL	TB-1119	13545	19567	TRAV21	TRAJ9	CAHQGGFKTIF	0.665	9007	TRAV26-1	TRAJ27	NA	0.285	3870	0	0	0	0	0	0	0	0	0	0	0	0	0	0	0	0	1	0	0	1	1	1	0
297	/Users/seshadrilab/Desktop/NGS_TCRSeq/alpha-pheno/Demultiplex/alpha-pheno-Plate4A-Alpha09-joined.VDJ.H3.L3.CH1.dnaH3.fa	SGL	TB-1119	13342	20139	TRAV26-2	TRAJ53	CILRVSGGSNYKLTF	0.733	9784	TRAV9-1	TRAJ52	CALSGTSYGKLTF	0.186	2490	0	0	0	1	0	0	1	0	0	0	0	0	0	0	0	0	0	0	0	1	1	1	1
298	/Users/seshadrilab/Desktop/NGS_TCRSeq/alpha-pheno/Demultiplex/alpha-pheno-Plate4A-Alpha10-joined.VDJ.H3.L3.CH1.dnaH3.fa	SGL	TB-1119	12856	20309	TRAV6	TRAJ23	CALTIYNQGGKLIF	0.533	6856	TRAV16	TRAJ39	NA	0.417	5372	0	0	0	1	0	0	1	0	0	0	0	0	0	0	0	0	0	1	1	1	0	1	0
299	/Users/seshadrilab/Desktop/NGS_TCRSeq/alpha-pheno/Demultiplex/alpha-pheno-Plate4A-Alpha11-joined.VDJ.H3.L3.CH1.dnaH3.fa	SGL	TB-1119	7910	21462	TRAV24	TRAJ39	CAFSSGNAGNMLTF	0.91	7149	NA	NA	NA	NA	NA	0	0	0	0	0	0	0	0	1	0	0	0	0	0	0	0	1	0	1	1	1	1	0
300	/Users/seshadrilab/Desktop/NGS_TCRSeq/alpha-pheno/Demultiplex/alpha-pheno-Plate4A-Alpha12-joined.VDJ.H3.L3.CH1.dnaH3.fa	SGL	TB-1119	13088	19628	TRAV13-1	TRAJ27	CAAVRRWANAGKSTF	0.623	8162	TRAV8-3	TRAJ8	NA	0.322	4215	0	0	0	1	1	0	1	0	0	0	0	0	0	0	0	0	1	1	1	1	0	1	0
301	/Users/seshadrilab/Desktop/NGS_TCRSeq/alpha-pheno/Demultiplex/alpha-pheno-Plate4B-Alpha01-joined.VDJ.H3.L3.CH1.dnaH3.fa	SGL	TB-1119	13430	22724	TRAV21	TRAJ41	CAVITDSGYALNF	0.566	5180	TRAV9-1	TRAJ48	CARLFGNEKLTF	0.356	3258	1	0	0	1	0	0	1	1	0	0	0	0	0	0	0	0	1	1	1	1	1	1	0
302	/Users/seshadrilab/Desktop/NGS_TCRSeq/alpha-pheno/Demultiplex/alpha-pheno-Plate4B-Alpha02-joined.VDJ.H3.L3.CH1.dnaH3.fa	SGL	TB-1119	93	23568	NA	NA	NA	NA	NA	NA	NA	NA	NA	NA	0	0	0	0	0	0	1	0	0	0	0	0	0	0	0	0	1	1	1	1	1	1	0
303	/Users/seshadrilab/Desktop/NGS_TCRSeq/alpha-pheno/Demultiplex/alpha-pheno-Plate4B-Alpha03-joined.VDJ.H3.L3.CH1.dnaH3.fa	SGL	TB-1119	13458	21526	TRAV26-1	TRAJ15	NA	0.778	4551	TRAV8-4	TRAJ26	CVVSESNYGQNFVF	0.201	1178	0	1	0	1	0	1	1	0	0	0	0	0	0	0	1	1	0	0	1	0	0	1	0
304	/Users/seshadrilab/Desktop/NGS_TCRSeq/alpha-pheno/Demultiplex/alpha-pheno-Plate4B-Alpha04-joined.VDJ.H3.L3.CH1.dnaH3.fa	SGL	TB-1119	12708	24187	TRAV8-6	TRAJ23	NA	0.547	6952	TRAV8-3	TRAJ20	CAVDDYKLSF	0.413	5257	0	0	1	0	0	0	1	1	0	0	0	0	0	0	0	0	0	1	1	1	1	1	0
305	/Users/seshadrilab/Desktop/NGS_TCRSeq/alpha-pheno/Demultiplex/alpha-pheno-Plate4B-Alpha05-joined.VDJ.H3.L3.CH1.dnaH3.fa	SGL	TB-1119	12482	22329	TRAV19	TRAJ36	CALSQEGTGANNLFF	0.92	11486	NA	NA	NA	NA	NA	0	0	0	0	0	0	1	0	0	0	0	0	0	0	0	0	0	0	1	1	0	1	0
306	/Users/seshadrilab/Desktop/NGS_TCRSeq/alpha-pheno/Demultiplex/alpha-pheno-Plate4B-Alpha06-joined.VDJ.H3.L3.CH1.dnaH3.fa	SGL	TB-1119	11575	20864	TRAV3	TRAJ35	CAVRAIGFGNVLHC	0.898	10392	NA	NA	NA	NA	NA	0	1	0	1	0	0	1	0	0	0	0	0	0	0	1	0	1	0	1	1	1	1	0
307	/Users/seshadrilab/Desktop/NGS_TCRSeq/alpha-pheno/Demultiplex/alpha-pheno-Plate4B-Alpha07-joined.VDJ.H3.L3.CH1.dnaH3.fa	SGL	TB-1119	12985	21111	TRAV19	TRAJ11	CALRAGTSGYSTLTF	0.711	9240	TRAV21	TRAJ10	NA	0.228	2966	0	0	1	0	1	0	0	0	1	0	0	0	0	0	0	0	1	0	1	1	1	1	0
308	/Users/seshadrilab/Desktop/NGS_TCRSeq/alpha-pheno/Demultiplex/alpha-pheno-Plate4B-Alpha08-joined.VDJ.H3.L3.CH1.dnaH3.fa	SGL	TB-1119	11677	24026	TRAV13-1	TRAJ53	CAASEGSNYKLTF	0.607	7092	TRAV25	TRAJ11	NA	0.321	3753	0	0	1	0	0	0	0	0	0	0	0	0	0	0	0	0	0	1	1	1	0	1	0
309	/Users/seshadrilab/Desktop/NGS_TCRSeq/alpha-pheno/Demultiplex/alpha-pheno-Plate4B-Alpha09-joined.VDJ.H3.L3.CH1.dnaH3.fa	SGL	TB-1119	11023	36045	TRAV9-1	TRAJ31	CALKGDNARLMF	0.919	10135	NA	NA	NA	NA	NA	0	0	0	1	0	0	1	0	1	0	0	0	0	0	0	0	0	1	1	0	1	1	0
310	/Users/seshadrilab/Desktop/NGS_TCRSeq/alpha-pheno/Demultiplex/alpha-pheno-Plate4B-Alpha10-joined.VDJ.H3.L3.CH1.dnaH3.fa	SGL	TB-1119	150	35972	NA	NA	NA	NA	NA	NA	NA	NA	NA	NA	0	0	0	0	1	0	1	0	0	0	0	0	0	0	0	0	1	0	1	1	1	1	0
311	/Users/seshadrilab/Desktop/NGS_TCRSeq/alpha-pheno/Demultiplex/alpha-pheno-Plate4B-Alpha11-joined.VDJ.H3.L3.CH1.dnaH3.fa	SGL	TB-1119	134	33573	NA	NA	NA	NA	NA	NA	NA	NA	NA	NA	0	0	0	0	1	0	1	0	0	0	0	0	0	0	0	0	1	1	1	1	1	1	1
312	/Users/seshadrilab/Desktop/NGS_TCRSeq/alpha-pheno/Demultiplex/alpha-pheno-Plate4B-Alpha12-joined.VDJ.H3.L3.CH1.dnaH3.fa	SGL	TB-1119	11483	35471	TRAV25	TRAJ32	CAAPNYGGATNKLIF	0.913	10490	NA	NA	NA	NA	NA	0	1	0	0	1	0	1	0	0	0	0	0	0	0	0	0	0	1	1	1	1	1	0
313	/Users/seshadrilab/Desktop/NGS_TCRSeq/alpha-pheno/Demultiplex/alpha-pheno-Plate4C-Alpha01-joined.VDJ.H3.L3.CH1.dnaH3.fa	SGL	TB-1119	13058	20351	TRAV4	TRAJ13	CLVGDSFSGGYQKVTF	0.881	11512	NA	NA	NA	NA	NA	0	1	0	1	0	0	1	0	1	0	0	0	0	0	1	0	1	0	1	1	1	1	0
314	/Users/seshadrilab/Desktop/NGS_TCRSeq/alpha-pheno/Demultiplex/alpha-pheno-Plate4C-Alpha02-joined.VDJ.H3.L3.CH1.dnaH3.fa	SGL	TB-1119	13045	21726	TRAV25	TRAJ27	CAGANAGKSTF	0.912	11903	NA	NA	NA	NA	NA	0	0	1	0	0	0	1	0	0	0	0	0	0	0	0	0	0	1	0	1	1	1	0
315	/Users/seshadrilab/Desktop/NGS_TCRSeq/alpha-pheno/Demultiplex/alpha-pheno-Plate4C-Alpha03-joined.VDJ.H3.L3.CH1.dnaH3.fa	SGL	TB-1119	12663	21247	TRAV12-1	TRAJ52	CAVNVERPXGGTSYGKLTF	0.545	6902	TRAV29/DV5	TRAJ42	CAASARWGSQGNLIF	0.351	4456	0	1	0	0	0	0	1	0	0	0	0	0	0	0	0	0	0	1	1	1	0	1	0
316	/Users/seshadrilab/Desktop/NGS_TCRSeq/alpha-pheno/Demultiplex/alpha-pheno-Plate4C-Alpha04-joined.VDJ.H3.L3.CH1.dnaH3.fa	SGL	TB-1119	12803	22324	TRAV13-1	TRAJ15	CAAPPRGQAGTALIF	0.914	11708	NA	NA	NA	NA	NA	0	0	1	0	0	0	1	0	0	0	0	0	0	0	0	0	0	0	1	1	0	1	0
317	/Users/seshadrilab/Desktop/NGS_TCRSeq/alpha-pheno/Demultiplex/alpha-pheno-Plate4C-Alpha05-joined.VDJ.H3.L3.CH1.dnaH3.fa	SGL	TB-1119	160	22971	NA	NA	NA	NA	NA	NA	NA	NA	NA	NA	0	0	0	0	0	0	0	0	0	0	0	0	0	0	0	0	1	1	0	1	1	0	0
318	/Users/seshadrilab/Desktop/NGS_TCRSeq/alpha-pheno/Demultiplex/alpha-pheno-Plate4C-Alpha06-joined.VDJ.H3.L3.CH1.dnaH3.fa	SGL	TB-1119	76	24010	NA	NA	NA	NA	NA	NA	NA	NA	NA	NA	0	0	0	0	1	0	1	1	0	0	0	0	0	0	0	0	1	1	1	1	1	1	0
319	/Users/seshadrilab/Desktop/NGS_TCRSeq/alpha-pheno/Demultiplex/alpha-pheno-Plate4C-Alpha07-joined.VDJ.H3.L3.CH1.dnaH3.fa	SGL	TB-1119	14079	22461	TRAV21	TRAJ39	CAVPNAGNMLTF	0.925	13022	NA	NA	NA	NA	NA	0	0	1	0	1	0	1	0	1	0	0	0	0	0	0	0	1	0	1	1	0	1	0
320	/Users/seshadrilab/Desktop/NGS_TCRSeq/alpha-pheno/Demultiplex/alpha-pheno-Plate4C-Alpha08-joined.VDJ.H3.L3.CH1.dnaH3.fa	SGL	TB-1119	13308	24018	TRAV4	TRAJ9	CLVGPGGFKTIF	0.903	12028	NA	NA	NA	NA	NA	0	0	1	0	0	0	1	0	0	0	0	0	0	0	0	0	1	0	1	1	1	1	0
321	/Users/seshadrilab/Desktop/NGS_TCRSeq/alpha-pheno/Demultiplex/alpha-pheno-Plate4C-Alpha09-joined.VDJ.H3.L3.CH1.dnaH3.fa	SGL	TB-1119	99	24646	NA	NA	NA	NA	NA	NA	NA	NA	NA	NA	0	0	0	0	0	0	0	0	0	0	0	0	0	0	0	0	0	1	0	0	0	0	0
322	/Users/seshadrilab/Desktop/NGS_TCRSeq/alpha-pheno/Demultiplex/alpha-pheno-Plate4C-Alpha10-joined.VDJ.H3.L3.CH1.dnaH3.fa	SGL	TB-1119	12680	24604	TRAV4	TRAJ27	CLVGDDDAGKSTF	0.754	9568	TRAV1-2	TRAJ15	NA	0.183	2325	0	1	0	0	0	0	1	0	0	0	0	0	0	0	0	0	1	0	1	1	1	1	0
323	/Users/seshadrilab/Desktop/NGS_TCRSeq/alpha-pheno/Demultiplex/alpha-pheno-Plate4C-Alpha11-joined.VDJ.H3.L3.CH1.dnaH3.fa	SGL	TB-1119	12918	23619	TRAV12-3	TRAJ41	CAMTKAGYALNF	0.79	10216	TRAV17	TRAJ50	NA	0.142	1842	0	0	0	0	0	0	1	0	0	0	0	0	0	0	0	0	1	0	1	1	0	1	1
324	/Users/seshadrilab/Desktop/NGS_TCRSeq/alpha-pheno/Demultiplex/alpha-pheno-Plate4C-Alpha12-joined.VDJ.H3.L3.CH1.dnaH3.fa	SGL	TB-1119	50	23420	NA	NA	NA	NA	NA	NA	NA	NA	NA	NA	0	0	0	0	0	0	1	0	1	0	0	0	0	0	0	0	1	0	1	1	1	1	0
325	/Users/seshadrilab/Desktop/NGS_TCRSeq/alpha-pheno/Demultiplex/alpha-pheno-Plate4D-Alpha01-joined.VDJ.H3.L3.CH1.dnaH3.fa	SGL	TB-1119	12610	17717	TRAV27	TRAJ53	NA	0.767	9674	TRAV8-1	TRAJ50	CAVNAGTSYDKVIF	0.21	2659	1	0	0	1	0	0	1	0	0	0	0	0	0	0	0	0	0	1	1	1	1	1	0
326	/Users/seshadrilab/Desktop/NGS_TCRSeq/alpha-pheno/Demultiplex/alpha-pheno-Plate4D-Alpha02-joined.VDJ.H3.L3.CH1.dnaH3.fa	SGL	TB-1119	11835	21731	mTRDV2-2	TRAJ56	CAYRSGGANSKLTF	0.907	10741	NA	NA	NA	NA	NA	0	0	0	1	0	0	1	0	0	0	0	0	0	0	0	0	0	0	1	1	0	1	0
327	/Users/seshadrilab/Desktop/NGS_TCRSeq/alpha-pheno/Demultiplex/alpha-pheno-Plate4D-Alpha03-joined.VDJ.H3.L3.CH1.dnaH3.fa	SGL	TB-1119	12797	21778	TRAV9-1	TRAJ3	CALLYSSASKIIF	0.526	6740	TRAV8-3	TRAJ16	NA	0.427	5475	0	0	0	1	0	0	1	0	1	0	0	0	0	0	0	0	1	0	1	1	1	1	1
328	/Users/seshadrilab/Desktop/NGS_TCRSeq/alpha-pheno/Demultiplex/alpha-pheno-Plate4D-Alpha04-joined.VDJ.H3.L3.CH1.dnaH3.fa	SGL	TB-1119	44	23127	NA	NA	NA	NA	NA	NA	NA	NA	NA	NA	0	0	0	0	0	0	0	0	0	0	0	0	0	0	0	0	0	1	0	1	1	0	0
329	/Users/seshadrilab/Desktop/NGS_TCRSeq/alpha-pheno/Demultiplex/alpha-pheno-Plate4D-Alpha05-joined.VDJ.H3.L3.CH1.dnaH3.fa	SGL	TB-1119	12121	20475	TRAV10	TRAJ18	CVVSDRGSTLGRLYF	0.862	10447	NA	NA	NA	NA	NA	0	0	0	0	0	0	1	0	0	0	0	0	0	0	0	0	1	1	1	1	1	1	0
330	/Users/seshadrilab/Desktop/NGS_TCRSeq/alpha-pheno/Demultiplex/alpha-pheno-Plate4D-Alpha06-joined.VDJ.H3.L3.CH1.dnaH3.fa	SGL	TB-1119	12584	22930	TRAV6	TRAJ42	CALDGGSQGNLIF	0.635	8000	TRAV1-2	TRAJ34	NA	0.282	3551	0	0	0	0	0	1	0	0	0	0	0	0	0	0	0	0	0	0	0	0	0	1	0
331	/Users/seshadrilab/Desktop/NGS_TCRSeq/alpha-pheno/Demultiplex/alpha-pheno-Plate4D-Alpha07-joined.VDJ.H3.L3.CH1.dnaH3.fa	SGL	TB-1119	12554	20470	TRAV12-2	TRAJ57	CAVQGGSEKLVF	0.656	8245	mTRDV2-2	TRAJ49	NA	0.295	3711	0	0	1	0	1	0	1	0	0	0	0	0	0	0	0	0	1	1	1	1	1	1	0
332	/Users/seshadrilab/Desktop/NGS_TCRSeq/alpha-pheno/Demultiplex/alpha-pheno-Plate4D-Alpha08-joined.VDJ.H3.L3.CH1.dnaH3.fa	SGL	TB-1119	12885	20749	TRAV9-1	TRAJ4	NA	0.996	12833	NA	NA	NA	NA	NA	0	0	0	0	1	0	0	0	1	0	0	0	0	0	0	0	1	0	1	1	1	1	0
333	/Users/seshadrilab/Desktop/NGS_TCRSeq/alpha-pheno/Demultiplex/alpha-pheno-Plate4D-Alpha09-joined.VDJ.H3.L3.CH1.dnaH3.fa	SGL	TB-1119	12119	21228	TRAV1-2	TRAJ26	CAVGNYGQNFVF	0.816	9900	TRAV13-2	TRAJ31	NA	0.124	1513	1	0	1	1	0	0	0	0	0	0	0	0	0	0	0	0	1	1	0	1	1	1	0
334	/Users/seshadrilab/Desktop/NGS_TCRSeq/alpha-pheno/Demultiplex/alpha-pheno-Plate4D-Alpha10-joined.VDJ.H3.L3.CH1.dnaH3.fa	SGL	TB-1119	11983	23973	TRAV12-2	TRAJ23	CAVNNYNQGGKLIF	0.504	6049	TRAV1-1	TRAJ27	CAVRPNTNAGKSTF	0.425	5100	0	0	0	0	0	0	1	0	0	0	0	0	0	0	0	0	0	0	0	0	1	1	0
335	/Users/seshadrilab/Desktop/NGS_TCRSeq/alpha-pheno/Demultiplex/alpha-pheno-Plate4D-Alpha11-joined.VDJ.H3.L3.CH1.dnaH3.fa	SGL	TB-1119	157	23991	NA	NA	NA	NA	NA	NA	NA	NA	NA	NA	0	0	0	0	0	0	0	0	0	0	0	0	0	0	0	0	0	0	0	0	0	1	0
336	/Users/seshadrilab/Desktop/NGS_TCRSeq/alpha-pheno/Demultiplex/alpha-pheno-Plate4D-Alpha12-joined.VDJ.H3.L3.CH1.dnaH3.fa	SGL	TB-1119	204	21197	NA	NA	NA	NA	NA	NA	NA	NA	NA	NA	1	0	0	0	1	0	1	0	0	0	1	0	0	0	0	0	1	0	1	1	1	1	0
337	/Users/seshadrilab/Desktop/NGS_TCRSeq/alpha-pheno/Demultiplex/alpha-pheno-Plate4E-Alpha01-joined.VDJ.H3.L3.CH1.dnaH3.fa	SGL	TB-1119	1	43115	NA	NA	NA	NA	NA	NA	NA	NA	NA	NA	0	0	0	1	0	0	1	0	1	0	0	0	0	1	0	0	0	0	1	1	0	1	0
338	/Users/seshadrilab/Desktop/NGS_TCRSeq/alpha-pheno/Demultiplex/alpha-pheno-Plate4E-Alpha02-joined.VDJ.H3.L3.CH1.dnaH3.fa	SGL	TB-1119	2	41845	NA	NA	NA	NA	NA	NA	NA	NA	NA	NA	0	0	1	0	1	0	0	0	0	0	0	0	0	0	0	0	0	1	1	1	1	1	0
339	/Users/seshadrilab/Desktop/NGS_TCRSeq/alpha-pheno/Demultiplex/alpha-pheno-Plate4E-Alpha03-joined.VDJ.H3.L3.CH1.dnaH3.fa	SGL	TB-1119	3	42527	NA	NA	NA	NA	NA	NA	NA	NA	NA	NA	0	0	0	1	0	0	0	0	0	0	0	0	0	0	0	0	0	1	1	0	0	1	0
340	/Users/seshadrilab/Desktop/NGS_TCRSeq/alpha-pheno/Demultiplex/alpha-pheno-Plate4E-Alpha04-joined.VDJ.H3.L3.CH1.dnaH3.fa	SGL	TB-1119	2	39810	NA	NA	NA	NA	NA	NA	NA	NA	NA	NA	0	0	0	1	0	1	1	0	1	0	0	0	0	0	0	0	0	0	1	1	1	1	0
341	/Users/seshadrilab/Desktop/NGS_TCRSeq/alpha-pheno/Demultiplex/alpha-pheno-Plate4E-Alpha05-joined.VDJ.H3.L3.CH1.dnaH3.fa	SGL	TB-1119	1	39178	NA	NA	NA	NA	NA	NA	NA	NA	NA	NA	0	0	0	0	0	0	0	0	1	0	0	0	0	0	0	0	0	0	1	0	0	0	0
342	/Users/seshadrilab/Desktop/NGS_TCRSeq/alpha-pheno/Demultiplex/alpha-pheno-Plate4E-Alpha06-joined.VDJ.H3.L3.CH1.dnaH3.fa	SGL	TB-1119	1	45377	NA	NA	NA	NA	NA	NA	NA	NA	NA	NA	0	0	0	0	0	0	0	0	0	0	0	0	0	0	0	0	0	0	1	0	0	0	0
343	/Users/seshadrilab/Desktop/NGS_TCRSeq/alpha-pheno/Demultiplex/alpha-pheno-Plate4E-Alpha07-joined.VDJ.H3.L3.CH1.dnaH3.fa	SGL	TB-1119	4	41107	NA	NA	NA	NA	NA	NA	NA	NA	NA	NA	0	0	0	0	1	0	0	0	0	0	0	0	0	0	0	0	0	1	1	1	0	1	0
344	/Users/seshadrilab/Desktop/NGS_TCRSeq/alpha-pheno/Demultiplex/alpha-pheno-Plate4E-Alpha08-joined.VDJ.H3.L3.CH1.dnaH3.fa	SGL	TB-1119	1	41691	NA	NA	NA	NA	NA	NA	NA	NA	NA	NA	0	0	0	0	0	0	0	0	0	0	0	0	0	0	0	0	0	1	1	0	0	1	1
345	/Users/seshadrilab/Desktop/NGS_TCRSeq/alpha-pheno/Demultiplex/alpha-pheno-Plate4E-Alpha09-joined.VDJ.H3.L3.CH1.dnaH3.fa	SGL	TB-1119	2	34744	NA	NA	NA	NA	NA	NA	NA	NA	NA	NA	0	0	1	0	1	0	1	1	0	0	0	0	0	0	0	0	1	1	1	1	1	1	0
346	/Users/seshadrilab/Desktop/NGS_TCRSeq/alpha-pheno/Demultiplex/alpha-pheno-Plate4E-Alpha10-joined.VDJ.H3.L3.CH1.dnaH3.fa	SGL	TB-1119	3	38424	NA	NA	NA	NA	NA	NA	NA	NA	NA	NA	0	0	0	0	0	0	1	0	0	0	0	0	0	0	0	0	1	0	0	1	1	1	0
347	/Users/seshadrilab/Desktop/NGS_TCRSeq/alpha-pheno/Demultiplex/alpha-pheno-Plate4E-Alpha11-joined.VDJ.H3.L3.CH1.dnaH3.fa	SGL	TB-1119	4	35500	NA	NA	NA	NA	NA	NA	NA	NA	NA	NA	0	0	0	1	0	0	1	0	0	0	0	0	0	0	0	0	0	1	1	1	0	1	0
348	/Users/seshadrilab/Desktop/NGS_TCRSeq/alpha-pheno/Demultiplex/alpha-pheno-Plate4E-Alpha12-joined.VDJ.H3.L3.CH1.dnaH3.fa	SGL	TB-1119	1	36754	NA	NA	NA	NA	NA	NA	NA	NA	NA	NA	0	0	1	0	0	0	1	0	1	0	0	0	0	0	0	0	1	1	1	1	1	1	0
349	/Users/seshadrilab/Desktop/NGS_TCRSeq/alpha-pheno/Demultiplex/alpha-pheno-Plate4F-Alpha01-joined.VDJ.H3.L3.CH1.dnaH3.fa	SGL	TB-1119	11689	5	TRAV13-1	TRAJ43	CAASLNNNDMRF	0.391	4571	NA	TRAJ40 60 0	CAVQATSGTYKYIF	0.281	3289	0	0	0	0	0	0	0	0	0	0	0	0	0	0	0	0	0	0	0	0	0	0	0
350	/Users/seshadrilab/Desktop/NGS_TCRSeq/alpha-pheno/Demultiplex/alpha-pheno-Plate4F-Alpha02-joined.VDJ.H3.L3.CH1.dnaH3.fa	SGL	TB-1119	12444	6	TRAV27	TRAJ30	CAGARGDDKIIF	0.577	5840	TRAV8-4	TRAJ43	CVVSEVSNDMRF	0.319	3234	0	0	0	0	0	0	0	0	0	0	0	0	0	0	0	0	0	0	0	0	0	0	0
351	/Users/seshadrilab/Desktop/NGS_TCRSeq/alpha-pheno/Demultiplex/alpha-pheno-Plate4F-Alpha03-joined.VDJ.H3.L3.CH1.dnaH3.fa	SGL	TB-1119	12463	18	TRAV1-2	TRAJ28	NA	0.773	9641	TRAV5	TRAJ10	CAVPGGGGNKLTF	0.143	1791	0	0	0	0	0	0	0	0	0	0	0	0	0	0	0	0	0	0	0	0	0	0	0
352	/Users/seshadrilab/Desktop/NGS_TCRSeq/alpha-pheno/Demultiplex/alpha-pheno-Plate4F-Alpha04-joined.VDJ.H3.L3.CH1.dnaH3.fa	SGL	TB-1119	11841	6	mTRDV2-2	TRAJ33	CASLDSNYQLIW	0.847	10033	NA	NA	NA	NA	NA	0	0	0	0	0	0	0	0	0	0	0	0	0	0	0	0	0	0	0	0	0	0	0
353	/Users/seshadrilab/Desktop/NGS_TCRSeq/alpha-pheno/Demultiplex/alpha-pheno-Plate4F-Alpha05-joined.VDJ.H3.L3.CH1.dnaH3.fa	SGL	TB-1119	11966	4	TRAV16	TRAJ53	NA	0.998	11950	NA	NA	NA	NA	NA	0	0	0	0	0	0	0	0	0	0	0	0	0	0	0	0	0	0	0	0	0	0	0
354	/Users/seshadrilab/Desktop/NGS_TCRSeq/alpha-pheno/Demultiplex/alpha-pheno-Plate4F-Alpha06-joined.VDJ.H3.L3.CH1.dnaH3.fa	SGL	TB-1119	15	16	NA	NA	NA	NA	NA	NA	NA	NA	NA	NA	0	0	0	0	0	0	0	0	0	0	0	0	0	0	0	0	0	0	0	0	0	0	0
355	/Users/seshadrilab/Desktop/NGS_TCRSeq/alpha-pheno/Demultiplex/alpha-pheno-Plate4F-Alpha07-joined.VDJ.H3.L3.CH1.dnaH3.fa	SGL	TB-1119	11357	3	TRAV8-6	TRAJ57	CAVSEGGGGSEKLVF	0.748	8504	TRAV8-6	TRAJ57	YAVSEGGGGSEKLVF	0.162	1848	0	0	0	0	0	0	0	0	0	0	0	0	0	0	0	0	0	0	0	0	0	0	0
356	/Users/seshadrilab/Desktop/NGS_TCRSeq/alpha-pheno/Demultiplex/alpha-pheno-Plate4F-Alpha08-joined.VDJ.H3.L3.CH1.dnaH3.fa	SGL	TB-1119	12507	3	TRAV21	TRAJ16	NA	0.411	5141	TRAV4	TRAJ11	CLVGDTGYSTLTF	0.325	4076	0	0	0	0	0	0	0	0	0	0	0	0	0	0	0	0	0	0	0	0	0	0	0
357	/Users/seshadrilab/Desktop/NGS_TCRSeq/alpha-pheno/Demultiplex/alpha-pheno-Plate4F-Alpha09-joined.VDJ.H3.L3.CH1.dnaH3.fa	SGL	TB-1119	10695	2	TRAV1-2	TRAJ26	CAVGNYGQNFVF	0.824	8820	TRAV13-2	TRAJ31	NA	0.124	1335	0	0	0	0	0	0	0	0	0	0	0	0	0	0	0	0	0	0	0	0	0	0	0
358	/Users/seshadrilab/Desktop/NGS_TCRSeq/alpha-pheno/Demultiplex/alpha-pheno-Plate4F-Alpha10-joined.VDJ.H3.L3.CH1.dnaH3.fa	SGL	TB-1119	10895	4	TRAV10	TRAJ4	CVVRGFSGGYNKLIF	0.909	9904	NA	NA	NA	NA	NA	0	0	0	0	0	0	0	0	0	0	0	0	0	0	0	0	0	0	0	0	0	0	0
359	/Users/seshadrilab/Desktop/NGS_TCRSeq/alpha-pheno/Demultiplex/alpha-pheno-Plate4F-Alpha11-joined.VDJ.H3.L3.CH1.dnaH3.fa	SGL	TB-1119	10803	8	TRAV3	TRAJ39	CAVRGVGAGNMLTF	0.918	8386	NA	NA	NA	NA	NA	0	0	0	0	0	0	0	0	0	0	0	0	0	0	0	0	0	0	0	0	0	0	0
360	/Users/seshadrilab/Desktop/NGS_TCRSeq/alpha-pheno/Demultiplex/alpha-pheno-Plate4F-Alpha12-joined.VDJ.H3.L3.CH1.dnaH3.fa	SGL	TB-1119	10928	5	TRAV6	TRAJ11	NA	0.475	5192	TRAV1-2	TRAJ41	CAVSNSGYALNF	0.455	4977	0	0	0	0	0	0	0	0	0	0	0	0	0	0	0	0	0	0	0	0	0	0	0
361	/Users/seshadrilab/Desktop/NGS_TCRSeq/alpha-pheno/Demultiplex/alpha-pheno-Plate4G-Alpha01-joined.VDJ.H3.L3.CH1.dnaH3.fa	SGL	TB-1119	11814	20334	TRAV4	TRAJ11	CLVGDSGYSTLTF	0.814	9621	TRAV3	TRAJ3	NA	0.105	1249	0	0	0	1	1	0	1	0	0	0	0	0	0	0	0	0	0	0	1	1	1	1	0
362	/Users/seshadrilab/Desktop/NGS_TCRSeq/alpha-pheno/Demultiplex/alpha-pheno-Plate4G-Alpha02-joined.VDJ.H3.L3.CH1.dnaH3.fa	SGL	TB-1119	73	21283	NA	NA	NA	NA	NA	NA	NA	NA	NA	NA	0	0	0	0	0	0	1	0	0	0	0	0	0	0	0	0	0	1	0	0	0	1	0
363	/Users/seshadrilab/Desktop/NGS_TCRSeq/alpha-pheno/Demultiplex/alpha-pheno-Plate4G-Alpha03-joined.VDJ.H3.L3.CH1.dnaH3.fa	SGL	TB-1119	12386	19678	TRAV2	TRAJ32	CAVESYQGGATNKLIF	0.68	8422	TRAV1-2	TRAJ31	CAANNNARLMF	0.231	2871	0	1	0	0	1	0	1	0	0	0	0	0	0	0	0	0	1	1	1	1	1	1	0
364	/Users/seshadrilab/Desktop/NGS_TCRSeq/alpha-pheno/Demultiplex/alpha-pheno-Plate4G-Alpha04-joined.VDJ.H3.L3.CH1.dnaH3.fa	SGL	TB-1119	22	21927	NA	NA	NA	NA	NA	NA	NA	NA	NA	NA	0	0	0	0	1	0	0	1	1	0	1	0	0	0	0	0	1	1	1	1	1	1	0
365	/Users/seshadrilab/Desktop/NGS_TCRSeq/alpha-pheno/Demultiplex/alpha-pheno-Plate4G-Alpha05-joined.VDJ.H3.L3.CH1.dnaH3.fa	SGL	TB-1119	8954	18339	TRAV8-4	TRAJ45	CAVSAHSGGGADGLTF	0.717	6422	TRAV35	TRAJ57	NA	0.228	2046	0	0	0	1	0	1	1	0	0	0	0	0	0	0	0	0	0	1	1	1	1	0	0
366	/Users/seshadrilab/Desktop/NGS_TCRSeq/alpha-pheno/Demultiplex/alpha-pheno-Plate4G-Alpha06-joined.VDJ.H3.L3.CH1.dnaH3.fa	SGL	TB-1119	10112	6002	TRAV35	TRAJ58	CAGQRGSRLTF	0.502	5084	TRAV19	TRAJ57	CALSEPGGSEKLVF	0.43	4355	0	0	0	0	0	1	1	0	0	0	0	0	0	0	0	0	0	0	1	1	0	1	0
367	/Users/seshadrilab/Desktop/NGS_TCRSeq/alpha-pheno/Demultiplex/alpha-pheno-Plate4G-Alpha07-joined.VDJ.H3.L3.CH1.dnaH3.fa	SGL	TB-1119	31	21046	NA	NA	NA	NA	NA	NA	NA	NA	NA	NA	0	0	0	0	0	0	0	0	0	0	0	0	0	0	0	0	1	0	1	1	1	1	1
368	/Users/seshadrilab/Desktop/NGS_TCRSeq/alpha-pheno/Demultiplex/alpha-pheno-Plate4G-Alpha08-joined.VDJ.H3.L3.CH1.dnaH3.fa	SGL	TB-1119	10347	21299	TRAV19	TRAJ35	CALVLGFGNVLHC	0.723	7490	TRAV12-1	TRAJ42	CAVNKGGGSQGNLIF	0.192	1994	0	0	0	1	0	0	0	0	0	0	0	0	0	0	0	0	0	1	1	0	0	0	0
369	/Users/seshadrilab/Desktop/NGS_TCRSeq/alpha-pheno/Demultiplex/alpha-pheno-Plate4G-Alpha09-joined.VDJ.H3.L3.CH1.dnaH3.fa	SGL	TB-1119	11710	22894	TRAV3	TRAJ42	CAVRDLGSQGNLIF	0.852	9984	NA	NA	NA	NA	NA	0	0	0	0	0	0	0	0	1	0	0	0	0	0	0	0	0	1	1	0	1	1	0
370	/Users/seshadrilab/Desktop/NGS_TCRSeq/alpha-pheno/Demultiplex/alpha-pheno-Plate4G-Alpha10-joined.VDJ.H3.L3.CH1.dnaH3.fa	Cell Line	TB-1119	11567	20739	TRAV8-6	TRAJ3	CAVKAGYSSASKIIF	0.654	7571	TRAV12-3	TRAJ20	NA	0.258	2989	0	0	1	0	1	0	1	1	0	0	0	0	0	0	1	0	0	1	1	1	1	1	1
371	/Users/seshadrilab/Desktop/NGS_TCRSeq/alpha-pheno/Demultiplex/alpha-pheno-Plate4G-Alpha11-joined.VDJ.H3.L3.CH1.dnaH3.fa	Blank	TB-1119	101	18395	NA	NA	NA	NA	NA	NA	NA	NA	NA	NA	0	0	0	0	0	0	0	0	0	0	0	0	0	0	0	0	0	0	0	0	0	1	0
372	/Users/seshadrilab/Desktop/NGS_TCRSeq/alpha-pheno/Demultiplex/alpha-pheno-Plate4G-Alpha12-joined.VDJ.H3.L3.CH1.dnaH3.fa	Tet (-)	TB-1119	12501	22549	NA	TRAJ33 57 0	CAMRDRMDSNYQLIW	0.813	10165	NA	NA	NA	NA	NA	0	0	0	1	0	0	0	0	0	0	0	0	0	0	0	0	0	0	1	0	0	1	0
373	/Users/seshadrilab/Desktop/NGS_TCRSeq/alpha-pheno/Demultiplex/alpha-pheno-Plate4H-Alpha01-joined.VDJ.H3.L3.CH1.dnaH3.fa	Tet (-)	TB-1119	11282	22863	TRAV13-1	TRAJ45	CAAGYRGADGLTF	0.931	10514	NA	NA	NA	NA	NA	0	0	0	0	0	0	0	0	0	0	0	0	0	0	0	0	0	1	1	0	0	1	0
374	/Users/seshadrilab/Desktop/NGS_TCRSeq/alpha-pheno/Demultiplex/alpha-pheno-Plate4H-Alpha02-joined.VDJ.H3.L3.CH1.dnaH3.fa	Tet (-)	TB-1119	11003	22765	TRAV12-2	TRAJ9	CAVKFGNTGGFKTIF	0.747	8219	TRAV9-1	TRAJ52	NA	0.189	2080	0	0	1	0	0	0	0	0	0	0	0	0	0	0	0	0	0	0	1	0	0	1	0
375	/Users/seshadrilab/Desktop/NGS_TCRSeq/alpha-pheno/Demultiplex/alpha-pheno-Plate4H-Alpha03-joined.VDJ.H3.L3.CH1.dnaH3.fa	Tet (-)	TB-1119	13076	21073	TRAV16	TRAJ21	NA	0.56	7326	TRAV8-1	TRAJ34	CAVNAGNTDKLIF	0.401	5252	0	0	1	0	0	0	1	0	1	0	0	0	0	0	0	0	1	1	1	1	1	1	0
376	/Users/seshadrilab/Desktop/NGS_TCRSeq/alpha-pheno/Demultiplex/alpha-pheno-Plate4H-Alpha04-joined.VDJ.H3.L3.CH1.dnaH3.fa	Tet (-)	TB-1119	11478	16173	TRAV3	TRAJ31	CAVRDIGGRNNNARLMF	0.519	4350	TRAV8-4	TRAJ32	CVVSTSSGGATNKLIF	0.364	3055	0	0	1	0	0	0	1	0	1	0	0	0	0	0	0	1	1	0	1	1	1	1	0
377	/Users/seshadrilab/Desktop/NGS_TCRSeq/alpha-pheno/Demultiplex/alpha-pheno-Plate4H-Alpha05-joined.VDJ.H3.L3.CH1.dnaH3.fa	Tet (-)	TB-1119	12554	19224	TRAV1-2	TRAJ33	CAVMDSNYQLIW	0.928	11657	NA	NA	NA	NA	NA	0	0	0	0	0	0	1	0	0	0	0	0	0	0	0	0	1	1	1	1	0	1	0
378	/Users/seshadrilab/Desktop/NGS_TCRSeq/alpha-pheno/Demultiplex/alpha-pheno-Plate4H-Alpha06-joined.VDJ.H3.L3.CH1.dnaH3.fa	Tet (-)	TB-1119	12834	19477	TRAV26-2	TRAJ53	NA	0.794	10193	TRAV35	TRAJ48	CAGYFGNEKLTF	0.191	2462	0	1	0	1	0	0	0	0	0	0	0	0	0	0	0	0	0	1	1	1	0	1	0
379	/Users/seshadrilab/Desktop/NGS_TCRSeq/alpha-pheno/Demultiplex/alpha-pheno-Plate4H-Alpha07-joined.VDJ.H3.L3.CH1.dnaH3.fa	Tet (-)	TB-1119	13471	19768	TRAV1-2	TRAJ33	CAVRDSNYQLIW	0.479	6457	TRAV8-3	TRAJ10	CAEGGNKLTF	0.447	6025	0	0	1	0	1	0	0	0	0	0	0	0	0	0	0	0	1	1	1	1	1	1	0
380	/Users/seshadrilab/Desktop/NGS_TCRSeq/alpha-pheno/Demultiplex/alpha-pheno-Plate4H-Alpha08-joined.VDJ.H3.L3.CH1.dnaH3.fa	Tet (-)	TB-1119	7950	20535	NA	TRAJ5 55 0	CAMRETGRRALTF	0.817	6497	NA	NA	NA	NA	NA	0	0	0	1	0	0	0	0	0	0	0	0	0	0	0	0	0	1	0	1	0	1	0
381	/Users/seshadrilab/Desktop/NGS_TCRSeq/alpha-pheno/Demultiplex/alpha-pheno-Plate4H-Alpha09-joined.VDJ.H3.L3.CH1.dnaH3.fa	Tet (-)	TB-1119	9770	17420	TRAV17	TRAJ11	CATDRGYSTLTF	0.725	7087	TRAV4	TRAJ28	NA	0.219	2142	0	0	1	0	0	0	1	0	0	0	0	0	0	0	0	0	1	0	1	1	1	1	0
382	/Users/seshadrilab/Desktop/NGS_TCRSeq/alpha-pheno/Demultiplex/alpha-pheno-Plate4H-Alpha10-joined.VDJ.H3.L3.CH1.dnaH3.fa	Tet (-)	TB-1119	11009	19537	TRAV27	TRAJ26	NA	0.614	4142	TRAV35	TRAJ56	CAGGSGANSKLTF	0.356	2401	0	0	0	0	0	0	0	0	0	0	0	0	0	0	0	0	0	1	1	0	0	1	0
383	/Users/seshadrilab/Desktop/NGS_TCRSeq/alpha-pheno/Demultiplex/alpha-pheno-Plate4H-Alpha11-joined.VDJ.H3.L3.CH1.dnaH3.fa	Cell Line	TB-1119	8983	19030	TRAV12-3	TRAJ20	NA	0.999	8974	NA	NA	NA	NA	NA	0	0	0	0	0	0	0	0	0	0	0	0	0	0	0	0	0	0	1	0	1	0	0
384	/Users/seshadrilab/Desktop/NGS_TCRSeq/alpha-pheno/Demultiplex/alpha-pheno-Plate4H-Alpha12-joined.VDJ.H3.L3.CH1.dnaH3.fa	Blank	TB-1119	144	19058	NA	NA	NA	NA	NA	NA	NA	NA	NA	NA	0	0	0	0	0	0	0	0	0	0	0	0	0	0	0	0	0	0	0	0	0	0	0
